# Supplementary material for: Analysis of criteria for choosing drug treatment strategies in allergic rhinitis
Source: Front Pharmacol. 2024 Oct 1;15:1340554. doi: 10.3389/fphar.2024.1340554 (PMC11473967; doi:10.3389/fphar.2024.1340554)
Supplement: Supplementary file 2 [file DataSheet2.xlsx]

## Sheet: Gender
Table S1. Contingency table between gender and answers to the question "6. Average number of patients admitted per week".
Gender * average number of patients seen per week crosstabulation
			Q1						Total
			≤ 20 patients	21-50 patients	51-100 patients	101-150 patients	151-200 patients	≥ 201 patients
Genders	Female	Count	19	43	74	51	25	12	224
		% within genders	0.0848214	0.191964	0.330357	0.227679	0.111607	0.0535714	1
		% within Q1	0.678571	0.843137	0.762887	0.784615	0.714286	0.5	0.746667
		% of total	0.0633333	0.143333	0.246667	0.17	0.0833333	0.04	0.746667
	Male	Count	9	8	23	14	10	12	76
		% within genders	0.118421	0.105263	0.302632	0.184211	0.131579	0.157895	1
		% within Q1	0.321429	0.156863	0.237113	0.215385	0.285714	0.5	0.253333
		% of total	0.03	0.0266667	0.0766667	0.0466667	0.0333333	0.04	0.253333
Total		Count	28	51	97	65	35	24	300
		% within genders	0.0933333	0.17	0.323333	0.216667	0.116667	0.08	1
		% within Q1	1	1	1	1	1	1	1
		% of total	0.0933333	0.17	0.323333	0.216667	0.116667	0.08	1
X-squared = 11.739, df = 5, p-value = 0.03854, Cramer’s V = 0.1978159
Table S2. Contingency table between gender and answers to the question "7. Average number of patients admitted weekly with AR (allergic rhinitis)".
Gender *average number of patients admitted weekly with AR crosstabulation
			Q2				Total
			≤ 20 patients	21-50 patients	51-100 patients	≥101 patients
Gender	Female	Count	57	80	76	11	224
		% within gender	0.254464	0.357143	0.339286	0.0491071	1
		% within Q2	0.678571	0.792079	0.783505	0.611111	0.746667
		% of total	0.19	0.266667	0.253333	0.0366667	0.746667
	Male	Count	27	21	21	7	76
		% within gender	0.355263	0.276316	0.276316	0.0921053	1
		% within Q2	0.321429	0.207921	0.216495	0.388889	0.253333
		% of total	0.09	0.07	0.07	0.0233333	0.253333
Total		Count	84	101	97	18	300
		% within gender	0.28	0.336667	0.323333	0.06	1
		% within Q2	1	1	1	1	1
		% of total	0.28	0.336667	0.323333	0.06	1
X-squared = 5.6049, df = 3, p-value = 0.1325, Cramer’s V = 0.1366852
Table S3. Contingency table between gender and answers to the question "8. Considering all your adult (over 18 years of age) AR patients, what is your most common treatment for adult patients?".
Gender * the most frequently used treatment in adult patients with AR (over 18 years of age) crosstabulation
			$Q3wwa											Total
			Q3 oral antihistamines	Q3 topical antihistamines	Q3 intranasal glucocorticoids	Q3 leukotriene receptor antagonists	Q3 cromons	Q3 medicines that decongestant blood vessels	Q3 systemic glucocorticoids	Q3 cholinergic receptor antagonists	Q3 combination of GCs and AH1	Q3 immunotherapy	Q3 I don't have such patients
Gender	Female	Count	180	35	187	8	2	2	3	2	16	8	21	224
		% within gender	0.804	0.156	0.835	0.036	0.009	0.009	0.013	0.009	0.071	0.036	0.094
		% within $Q3ww	0.735	0.625	0.739	0.8	1	0.5	0.75	0.5	0.8	0.8	1
	Male	Count	65	21	66	2	0	2	1	2	4	2	0	76
		% within gender	0.855	0.276	0.868	0.026	0	0.026	0.013	0.026	0.053	0.026	0
		% within $Q3ww	0.265	0.375	0.261	0.2	0	0.5	0.25	0.5	0.2	0.2	0
Total		Count	245	56	253	10	2	4	4	4	20	10	21	300
X-squared = 15.009, df = 10, p-value = 0.1317, Cramer’s V = 0.1544703
Percentages and totals are based on respondents.
a. Dichotomy group divided at value 1.
Table S4. Contingency table between gender and answers to the question "9. Considering all your AR patients aged 5 to 18, what treatment do you most often give them?".
Gender * the most frequently used treatment in patients with AR aged 5 to 18 years crosstabulation
			$Q4wwa										Total
			Q4 oral antihistamines	Q4 topical antihistamines	Q4 intranasal glucocorticoids	Q4 leukotriene receptor antagonists	Q4 medicines that decongestant blood vessels	Q4 systemic glucocorticoids	Q4 cholinergic receptor antagonists	Q4 combination of GCs and AH1	Q4 immunotherapy	Q4 I don't have such patients
Gender	Female	Count	180	37	183	12	6	2	0	10	12	20	224
		% within gender	0.803571	0.165179	0.816964	0.0535714	0.0267857	0.00892857	0	0.0446429	0.0535714	0.0892857
		% within $Q4ww	0.772532	0.637931	0.785408	0.705882	0.545455	1	0	0.833333	0.705882	0.645161
	Male	Count	53	21	50	5	5	0	2	2	5	11	76
		% within gender	0.697368	0.276316	0.657895	0.0657895	0.0657895	0	0.0263158	0.0263158	0.0657895	0.144737
		% within $Q4ww	0.227468	0.362069	0.214592	0.294118	0.454545	0	1	0.166667	0.294118	0.354839
Total		Count	233	58	233	17	11	2	2	12	17	31	300
X-squared = 17.81, df = 9, p-value = 0.03745, Cramer’s V = 0.1700349
Percentages and totals are based on respondents.
a. Dichotomy group divided at value 1.
Table S5. Contingency table between gender and answers to the question "10. Considering all your youngest AR patients, children up to 5 years of age, what treatment do you most often give them?".
Gender * the most frequently used treatment in patients with AR up to 5 years of age crosstabulation
			$Q5wwa								Total
			Q5 oral antihistamines	Q5 topical antihistamines	Q5 intranasal glucocorticoids	Q5 leukotriene receptor antagonists	Q5 cromons	Q5 medicines that decongestant blood vessels	Q5 combination of GCs and AH1	Q5 I don't have such patients
Gender	Female	Count	144	26	99	4	8	8	3	42	224
		% within gender	0.643	0.116	0.442	0.018	0.036	0.036	0.013	0.188
		% within $Q5ww	0.762	0.667	0.756	0.667	0.8	0.667	0.5	0.646
	Male	Count	45	13	32	2	2	4	3	23	76
		% within gender	0.592	0.171	0.421	0.026	0.026	0.053	0.039	0.303
		% within $Q5ww	0.238	0.333	0.244	0.333	0.2	0.333	0.5	0.354
Total		Count	189	39	131	6	10	12	6	65	300
X-squared = 6.7404, df = 7, p-value = 0.4564, Cramer’s V = 0.1213134
Percentages and totals are based on respondents.
a. Dichotomy group divided at value 1.
Table S6. Contingency table between gender and answers to the question "11. Please indicate what factors you take into account when choosing a drug for AR.".
Gender * factors influenced the choice of drug for AR crosstabulation
			$Q6wwa																			Total
			Q6 efficiency	Q6 drug status	Q6 the duration of the drug's presence on the market	Q6 several forms of the drug	Q6 drug dosage	Q6 own experience with the drug	Q6 patient's age	Q6 drug price	Q6 refund	Q6 occurrence of adverse events	Q6 sedative effect	Q6 interactions with other drugs	Q6 clinical trial results	Q6 safety	Q6 symptoms and their severity	Q6 drug tolerance	Q6 patient preferences	Q6 drug availability	Q6 other
Gender	Female	Count	109	5	0	31	9	15	77	71	16	34	21	12	5	44	45	15	16	12	51	224
		% within gender	0.487	0.022	0	0.138	0.04	0.067	0.344	0.317	0.071	0.152	0.094	0.054	0.022	0.196	0.201	0.067	0.071	0.054	0.228
		% within $Q6ww	0.747	1	0	0.756	0.692	0.75	0.794	0.78	0.8	0.81	0.724	1	0.625	0.733	0.789	0.833	1	0.75	0.662
	Male	Count	37	0	1	10	4	5	20	20	4	8	8	0	3	16	12	3	0	4	26	76
		% within gender	0.487	0	0.013	0.132	0.053	0.066	0.263	0.263	0.053	0.105	0.105	0	0.039	0.211	0.158	0.039	0	0.053	0.342
		% within $Q6ww	0.253	0	1	0.244	0.308	0.25	0.206	0.22	0.2	0.19	0.276	0	0.375	0.267	0.211	0.167	0	0.25	0.338
Total		Count	146	5	1	41	13	20	97	91	20	42	29	12	8	60	57	18	16	16	77	300
X-squared = 21.902, df = 18, p-value = 0.2364, Cramer’s V = 0.1687618
Percentages and totals are based on respondents.
a. Dichotomy group divided at value 1.
Table S7. Contingency table between gender and answers to the question "13. Which route of drug administration is preferred by patients?".
Gender * drug administration routes preferred by patients crosstabulation
			$Q8wwa					Total
			Q8 oral	Q8 intranasal	Q8 conjunctival	Q8 sublingual	Q8 other
Gender	Female	Count	204	43	0	4	4	224
		% within gender	0.910714	0.191964	0	0.0178571	0.0178571
		% within $Q6ww	0.75	0.671875	0	1	0.666667
	Male	Count	68	21	2	0	2	76
		% within gender	0.894737	0.276316	0.0263158	0	0.0263158
		% within $Q6ww	0.25	0.328125	1	0	0.333333
Total		Count	272	64	2	4	6	300
X-squared = 8.7009, df = 4, p-value = 0.06903, Cramer’s V = 0.1581222
Percentages and totals are based on respondents.
a. Dichotomy group divided at value 1.
Table S8. Contingency table between gender and answers to the question "15. In your opinion, how much is a patient willing to pay for monthly AR therapy, depending on its form?".
Gender *mild form - price crosstabulation
			Q10 mild - price							Total
			≤15 PLN	16-30 PLN	31-50 PLN	≥ 51 PLN	difficult to say	any price	other answers
Gender	Female	Count	8	60	85	17	42	7	5	224
		% within gender	0.0357143	0.267857	0.379464	0.0758929	0.1875	0.03125	0.0223214	1
		% within Q10 mild - price	0.888889	0.759494	0.794393	0.68	0.736842	0.636364	0.416667	0.746667
	Male	Count	1	19	22	8	15	4	7	76
		% within gender	0.0131579	0.25	0.289474	0.105263	0.197368	0.0526316	0.0921053	1
		% within Q10 mild - price	0.111111	0.240506	0.205607	0.32	0.263158	0.363636	0.583333	0.253333
Total		Count	9	79	107	25	57	11	12	300
		% within gender	0.03	0.263333	0.356667	0.0833333	0.19	0.0366667	0.04	1
		% within Q10 mild - price	1	1	1	1	1	1	1	1
X-squared = 10.552, df = 6, p-value = 0.1032, Cramer’s V = 0.1875474
Table S9. Contingency table between gender and answers to the question "15. In your opinion, how much is a patient willing to pay for monthly AR therapy, depending on its form?".
Gender *moderate form - price crosstabulation
			Q10 moderate - price							Total
			≤30 PLN	31-50 PLN	51-100 PLN	≥ 101 PLN	difficult to say	any price	other answers
Gender	Female	Count	18	80	64	8	42	11	1	224
		% within gender	0.0803571	0.357143	0.285714	0.0357143	0.1875	0.0491071	0.00446429	1
		% within Q10 moderate - price	0.75	0.754717	0.820513	0.727273	0.688525	0.785714	0.166667	0.746667
	Male	Count	6	26	14	3	19	3	5	76
		% within gender	0.0789474	0.342105	0.184211	0.0394737	0.25	0.0394737	0.0657895	1
		% within Q10 moderate - price	0.25	0.245283	0.179487	0.272727	0.311475	0.214286	0.833333	0.253333
Total		Count	24	106	78	11	61	14	6	300
		% within gender	0.08	0.353333	0.26	0.0366667	0.203333	0.0466667	0.02	1
		% within Q10 moderate - price	1	1	1	1	1	1	1	1
X-squared = 14.182, df = 6, p-value = 0.02767, Cramer’s V = 0.2174235
Table S10. Contingency table between gender and answers to the question "15. In your opinion, how much is a patient willing to pay for monthly AR therapy, depending on its form?".
Gender *severe form - price crosstabulation
			Q10 severe - price							Total
			≤50 PLN	51-100 PLN	101-200 PLN	≥201 PLN	difficult to say	any price	other answers
Gender	Female	Count	16	100	46	6	38	16	2	224
		% within gender	0.0714286	0.446429	0.205357	0.0267857	0.169643	0.0714286	0.00892857	1
		% within Q10 severe - price	0.666667	0.775194	0.821429	0.666667	0.716981	0.666667	0.4	0.746667
	Male	Count	8	29	10	3	15	8	3	76
		% within gender	0.105263	0.381579	0.131579	0.0394737	0.197368	0.105263	0.0394737	1
		% within Q10 severe - price	0.333333	0.224806	0.178571	0.333333	0.283019	0.333333	0.6	0.253333
Total		Count	24	129	56	9	53	24	5	300
		% within gender	0.08	0.43	0.186667	0.03	0.176667	0.08	0.0166667	1
		% within Q10 severe - price	1	1	1	1	1	1	1	1
X-squared = 7.5619, df = 6, p-value = 0.272, Cramer’s V = 0.1587651
Table S11. Contingency table between gender and answers to the question "16. Does the patient choose a cheaper drug for 1 month or a more expensive drug that will be enough for 2 months of therapy?".
Gender * choice crosstabulation
			Q11			Total
			less for month	difficult to say	more for two months
Gender	Female	Count	77	45	101	223
		% within gender	0.345291	0.201794	0.452915	1
		% within Q11	0.77	0.714286	0.742647	0.745819
	Male	Count	23	18	35	76
		% within gender	0.302632	0.236842	0.460526	1
		% within Q11	0.23	0.285714	0.257353	0.254181
Total		Count	100	63	136	299
		% within gender	0.334448	0.210702	0.454849	1
		% within Q11	1	1	1	1
X-squared = 0.64611, df = 2, p-value = 0.7239, Cramer’s V = 0.04648541
Table S12. Contingency table between gender and answers to the question "17. In your opinion, how much is a patient willing to spend per month on all medications used (for all his/her ailments)?".
Gender * expenses crosstabulation
			Q12								Total
			≤ 100 PLN	101-150 PLN	151-200 PLN	201-300 PLN	≥301 PLN	difficult to say	any price	other answers
Gender	Female	Count	33	46	33	29	21	53	7	2	224
		% within gender	0.147321	0.205357	0.147321	0.129464	0.09375	0.236607	0.03125	0.00892857	1
		% within Q12	0.767442	0.779661	0.767442	0.828571	0.777778	0.654321	1	0.4	0.746667
	Male	Count	10	13	10	6	6	28	0	3	76
		% within gender	0.131579	0.171053	0.131579	0.0789474	0.0789474	0.368421	0	0.0394737	1
		% within Q12	0.232558	0.220339	0.232558	0.171429	0.222222	0.345679	0	0.6	0.253333
Total		Count	43	59	43	35	27	81	7	5	300
		% within gender	0.143333	0.196667	0.143333	0.116667	0.09	0.27	0.0233333	0.0166667	1
		% within Q12	1	1	1	1	1	1	1	1	1
X-squared = 11.119, df = 7, p-value = 0.1335, Cramer’s V = 0.1925153
Table S13. Contingency table between gender and answers to the question "18. What sources of information do you prefer?".
Gender*sources of information crosstabulation
			$Q13wwa													Total
			Q13 information at conferences/trainings	Q13 visits of Medical Representatives	Q13 leaflets/printed brochures	Q13 video lectures with experts	Q13 e-mailings/newsletters	Q13 social media	Q13 SMSes	Q13 training with educational points	Q13 podcasts with experts	Q13 webinars	Q13 Internet	Q13 literature	Q13 others
Gender	Female	Count	98	103	47	26	55	4	19	12	9	18	49	75	25	224
		% within gender	0.4375	0.459821	0.209821	0.116071	0.245536	0.0178571	0.0848214	0.0535714	0.0401786	0.0803571	0.21875	0.334821	0.111607
		% within $Q13ww	0.705036	0.79845	0.79661	0.742857	0.808824	1	0.863636	0.8	0.9	0.666667	0.628205	0.75	0.806452
	Male	Count	41	26	12	9	13	0	3	3	1	9	29	25	6	75
		% within gender	0.546667	0.346667	0.16	0.12	0.173333	0	0.04	0.04	0.0133333	0.12	0.386667	0.333333	0.08
		% within $Q13ww	0.294964	0.20155	0.20339	0.257143	0.191176	0	0.136364	0.2	0.1	0.333333	0.371795	0.25	0.193548
Total		Count	139	129	59	35	68	4	22	15	10	27	78	100	31	299
X-squared = 17.115, df = 12, p-value = 0.1453, Cramer’s V = 0.1544983
Percentages and totals are based on respondents.
a. Dichotomy group divided at value 1.

## Sheet: Workplace
Table S14. Contingency table between main workplace and answers to the question "6. Average number of patients admitted per week".
Main workplace * average number of patients seen per week crosstabulation
			Q1						Total
			≤ 20 patients	21-50 patients	51-100 patients	101-150 patients	151-200 patients	≥ 201 patients
Main workplace	Private primary care clinic	Count	0	4	2	4	2	0	12
		% within main workplace	0	0.333333	0.166667	0.333333	0.166667	0	1
		% within Q1	0	0.0784314	0.0206186	0.0615385	0.0588235	0	0.0401338
		% of total	0	0.0133779	0.00668896	0.0133779	0.00668896	0	0.0401338
	Private specialist clinic	Count	2	14	28	17	7	5	73
		% within main workplace	0.0273973	0.191781	0.383562	0.232877	0.0958904	0.0684932	1
		% within Q1	0.0714286	0.27451	0.28866	0.261538	0.205882	0.208333	0.244147
		% of total	0.00668896	0.0468227	0.0936455	0.0568562	0.0234114	0.0167224	0.244147
	Private practice	Count	14	8	11	6	0	1	40
		% within main workplace	0.35	0.2	0.275	0.15	0	0.025	1
		% within Q1	0.5	0.156863	0.113402	0.0923077	0	0.0416667	0.133779
		% of total	0.0468227	0.0267559	0.0367893	0.0200669	0	0.00334448	0.133779
	Public primary care clinic	Count	0	2	3	0	0	0	5
		% within main workplace	0	0.4	0.6	0	0	0	1
		% within Q1	0	0.0392157	0.0309278	0	0	0	0.0167224
		% of total	0	0.00668896	0.0100334	0	0	0	0.0167224
	Public specialist clinic	Count	7	20	42	35	22	17	143
		% within main workplace	0.048951	0.13986	0.293706	0.244755	0.153846	0.118881	1
		% within Q1	0.25	0.392157	0.43299	0.538462	0.647059	0.708333	0.478261
		% of total	0.0234114	0.0668896	0.140468	0.117057	0.0735786	0.0568562	0.478261
	Another place	Count	5	3	11	3	3	1	26
		% within main workplace	0.192308	0.115385	0.423077	0.115385	0.115385	0.0384615	1
		% within Q1	0.178571	0.0588235	0.113402	0.0461538	0.0882353	0.0416667	0.0869565
		% of total	0.0167224	0.0100334	0.0367893	0.0100334	0.0100334	0.00334448	0.0869565
Total		Count	28	51	97	65	34	24	299
		% within main workplace	0.0936455	0.170569	0.324415	0.217391	0.113712	0.0802676	1
		% within Q1	1	1	1	1	1	1	1
		% of total	0.0936455	0.170569	0.324415	0.217391	0.113712	0.0802676	1
X-squared = 66.63, df = 25, p-value = 1.203e-05, Cramer’s V = 0.2111127
Table S15. Contingency table between main workplace and answers to the question "7. Average number of patients admitted weekly with AR (allergic rhinitis)".
Main workplace * average number of patients admitted weekly with AR crosstabulation
			Q2				Total
			≤ 20 patients	21-50 patients	51-100 patients	≥101 patients
Main workplace	Private primary care clinic	Count	3	6	3	0	12
		% within main workplace	0.25	0.5	0.25	0	1
		% within Q2	0.0357143	0.0594059	0.03125	0	0.0401338
		% of total	0.0100334	0.0200669	0.0100334	0	0.0401338
	Private specialist clinic	Count	12	28	27	6	73
		% within main workplace	0.164384	0.383562	0.369863	0.0821918	1
		% within Q2	0.142857	0.277228	0.28125	0.333333	0.244147
		% of total	0.0401338	0.0936455	0.090301	0.0200669	0.244147
	Private practice	Count	23	9	8	0	40
		% within main workplace	0.575	0.225	0.2	0	1
		% within Q2	0.27381	0.0891089	0.0833333	0	0.133779
		% of total	0.0769231	0.0301003	0.0267559	0	0.133779
	Public primary care clinic	Count	1	4	0	0	5
		% within main workplace	0.2	0.8	0	0	1
		% within Q2	0.0119048	0.039604	0	0	0.0167224
		% of total	0.00334448	0.0133779	0	0	0.0167224
	Public specialist clinic	Count	34	45	52	12	143
		% within main workplace	0.237762	0.314685	0.363636	0.0839161	1
		% within Q2	0.404762	0.445545	0.541667	0.666667	0.478261
		% of total	0.113712	0.150502	0.173913	0.0401338	0.478261
	Another place	Count	11	9	6	0	26
		% within main workplace	0.423077	0.346154	0.230769	0	1
		% within Q2	0.130952	0.0891089	0.0625	0	0.0869565
		% of total	0.0367893	0.0301003	0.0200669	0	0.0869565
Total		Count	84	101	96	18	299
		% within main workplace	0.280936	0.337793	0.32107	0.0602007	1
		% within Q2	1	1	1	1	1
		% of total	0.280936	0.337793	0.32107	0.0602007	1
X-squared = 37.654, df = 15, p-value = 0.001015, Cramer’s V = 0.2048836
Table S16. Contingency table between main workplace and answers to the question "8. Considering all your adult (over 18 years of age) AR patients, what is your most common treatment for adult patients?".
Main workplace * the most frequently used treatment in adult patients with AR (over 18 years of age) crosstabulation
			$Q3wwa											Total
			Q3 oral antihistamines	Q3 topical antihistamines	Q3 intranasal glucocorticoids	Q3 leukotriene receptor antagonists	Q3 cromons	Q3 medicines that decongestant blood vessels	Q3 systemic glucocorticoids	Q3 cholinergic receptor antagonists	Q3 combination of GCs and AH1	Q3 immunotherapy	Q3 I don't have such patients
Main workplace	Private primary care clinic	Count	12	3	10	0	0	0	1	0	2	0	0	12
		% within main workplace	1	0.25	0.833333	0	0	0	0.0833333	0	0.166667	0	0
		% within $Q3ww	0.0489796	0.0535714	0.0395257	0	0	0	0.25	0	0.1	0	0
	Private specialist clinic	Count	65	12	66	2	0	0	0	0	3	2	3	73
		% within main workplace	0.890411	0.164384	0.90411	0.0273973	0	0	0	0	0.0410959	0.0273973	0.0410959
		% within $Q3ww	0.265306	0.214286	0.26087	0.2	0	0	0	0	0.15	0.2	0.142857
	Private practice	Count	32	7	37	0	0	0	2	2	0	0	0	40
		% within main workplace	0.8	0.175	0.925	0	0	0	0.05	0.05	0	0	0
		% within $Q3ww	0.130612	0.125	0.146245	0	0	0	0.5	0.5	0	0	0
	Public primary care clinic	Count	3	0	3	2	0	2	0	0	2	0	2	5
		% within main workplace	0.6	0	0.6	0.4	0	0.4	0	0	0.4	0	0.4
		% within $Q3ww	0.0122449	0	0.0118577	0.2	0	0.5	0	0	0.1	0	0.0952381
	Public specialist clinic	Count	111	30	116	6	2	2	0	2	12	8	13	143
		% within main workplace	0.776224	0.20979	0.811189	0.041958	0.013986	0.013986	0	0.013986	0.0839161	0.0559441	0.0909091
		% within $Q3ww	0.453061	0.535714	0.458498	0.6	1	0.5	0	0.5	0.6	0.8	0.619048
	Another place	Count	22	4	21	0	0	0	1	0	1	0	3	27
		% within main workplace	0.814815	0.148148	0.777778	0	0	0	0.037037	0	0.037037	0	0.111111
		% within $Q3ww	0.0897959	0.0714286	0.083004	0	0	0	0.25	0	0.05	0	0.142857
Total		Count	245	56	253	10	2	4	4	4	20	10	21	300
X-squared = 114.81, df = 50, p-value = 5.222e-07, Cramer’s V = 0.1910661
Percentages and totals are based on respondents.
a. Dichotomy group divided at value 1.
Tabel S17. Contingency table between main workplace and answers to the question "9. Considering all your AR patients aged 5 to 18, what treatment do you most often give them?".
Main workplace * the most frequently used treatment in patients with AR aged 5 to 18 years crosstabulation
			$Q4wwa										Total
			Q4 oral antihistamines	Q4 topical antihistamines	Q4 intranasal glucocorticoids	Q4 leukotriene receptor antagonists	Q4 medicines that decongestant blood vessels	Q4 systemic glucocorticoids	Q4 cholinergic receptor antagonists	Q4 combination of GCs and AH1	Q4 immunotherapy	Q4 I don't have such patients
Main workplace	Private primary care clinic	Count	10	3	8	0	0	1	0	2	0	2	12
		% within main workplace	0.833333	0.25	0.666667	0	0	0.0833333	0	0.166667	0	0.166667
		% within $Q4ww	0.0429185	0.0517241	0.0343348	0	0	0.5	0	0.166667	0	0.0645161
	Private specialist clinic	Count	67	13	63	4	3	0	0	4	2	1	73
		% within main workplace	0.917808	0.178082	0.863014	0.0547945	0.0410959	0	0	0.0547945	0.0273973	0.0136986
		% within $Q4ww	0.287554	0.224138	0.270386	0.235294	0.272727	0	0	0.333333	0.117647	0.0322581
	Private practice	Count	28	9	31	6	2	0	2	0	2	4	40
		% within main workplace	0.7	0.225	0.775	0.15	0.05	0	0.05	0	0.05	0.1
		% within $Q4ww	0.120172	0.155172	0.133047	0.352941	0.181818	0	1	0	0.117647	0.129032
	Public primary care clinic	Count	5	2	3	0	2	0	0	2	0	0	5
		% within main workplace	1	0.4	0.6	0	0.4	0	0	0.4	0	0
		% within $Q4ww	0.0214592	0.0344828	0.0128755	0	0.181818	0	0	0.166667	0	0
	Public specialist clinic	Count	100	27	106	7	3	0	0	4	13	23	143
		% within main workplace	0.699301	0.188811	0.741259	0.048951	0.020979	0	0	0.027972	0.0909091	0.160839
		% within $Q4ww	0.429185	0.465517	0.454936	0.411765	0.272727	0	0	0.333333	0.764706	0.741935
	Another place	Count	23	4	22	0	1	1	0	0	0	1	27
		% within main workplace	0.851852	0.148148	0.814815	0	0.037037	0.037037	0	0	0	0.037037
		% within $Q4ww	0.0987124	0.0689655	0.0944206	0	0.0909091	0.5	0	0	0	0.0322581
Total		Count	233	58	233	17	11	2	2	12	17	31	300
X-squared = 95.492, df = 45, p-value = 1.707e-05, Cramer’s V = 0.1760791
Percentages and totals are based on respondents.
a. Dichotomy group divided at value 1.
Tabel S18. Contingency table between main workplace and answers to the question "10. Considering all your youngest AR patients, children up to 5 years of age, what treatment do you most often give them?".
Main workplace * the most frequently used treatment in patients with AR up to 5 years of age crosstabulation
			$Q5wwa								Total
			Q5 oral antihistamines	Q5 topical antihistamines	Q5 intranasal glucocorticoids	Q5 leukotriene receptor antagonists	Q5 cromons	Q5 medicines that decongestant blood vessels	Q5 combination of GCs and AH1	Q5 I don't have such patients
Main workplace	Private primary care clinic	Count	10	2	5	0	2	0	0	2	12
		% within main workplace	0.833333	0.166667	0.416667	0	0.166667	0	0	0.166667
		% within $Q5ww	0.0529101	0.0512821	0.0381679	0	0.2	0	0	0.0307692
	Private specialist clinic	Count	55	7	33	0	2	4	0	9	73
		% within main workplace	0.753425	0.0958904	0.452055	0	0.0273973	0.0547945	0	0.123288
		% within $Q5ww	0.291005	0.179487	0.251908	0	0.2	0.333333	0	0.138462
	Private practice	Count	23	8	18	2	2	2	2	7	40
		% within main workplace	0.575	0.2	0.45	0.05	0.05	0.05	0.05	0.175
		% within $Q5ww	0.121693	0.205128	0.137405	0.333333	0.2	0.166667	0.333333	0.107692
	Public primary care clinic	Count	3	2	2	0	0	0	0	0	5
		% within main workplace	0.6	0.4	0.4	0	0	0	0	0
		% within $Q5ww	0.015873	0.0512821	0.0152672	0	0	0	0	0
	Public specialist clinic	Count	85	15	67	4	3	6	4	37	143
		% within main workplace	0.594406	0.104895	0.468531	0.027972	0.020979	0.041958	0.027972	0.258741
		% within $Q4ww	0.449735	0.384615	0.51145	0.666667	0.3	0.5	0.666667	0.569231
	Another place	Count	13	5	6	0	1	0	0	10	27
		% within main workplace	0.481481	0.185185	0.222222	0	0.037037	0	0	0.37037
		% within $Q5ww	0.0687831	0.128205	0.0458015	0	0.1	0	0	0.153846
Total		Count	189	39	131	6	10	12	6	65	300
X-squared = 40.478, df = 35, p-value = 0.2413, Cramer’s V = 0.1329505
Percentages and totals are based on respondents.
a. Dichotomy group divided at value 1.
Tabel S19. Contingency table between main workplace and answers to the question "11. Please indicate what factors you take into account when choosing a drug for AR.".
Main workplace * factors influenced the choice of drug for AR crosstabulation
			$Q6wwa																			Total
			Q6 efficiency	Q6 drug status	Q6 the duration of the drug's presence on the market	Q6 several forms of the drug	Q6 drug dosage	Q6 own experience with the drug	Q6 patient's age	Q6 drug price	Q6 refund	Q6 occurrence of adverse events	Q6 sedative effect	Q6 interactions with other drugs	Q6 clinical trial results	Q6 safety	Q6 symptoms and their severity	Q6 drug tolerance	Q6 patient preferences	Q6 drug availability	Q6 other
Main workplace	Private primary care clinic	Count	3	0	0	2	0	1	5	6	2	0	0	0	0	0	6	0	0	2	4	12
		% within main workplace	0.25	0	0	0.166667	0	0.0833333	0.416667	0.5	0.166667	0	0	0	0	0	0.5	0	0	0.166667	0.333333
		% within $Q6ww	0.0205479	0	0	0.0487805	0	0.05	0.0515464	0.0659341	0.1	0	0	0	0	0	0.105263	0	0	0.125	0.0519481
	Private specialist clinic	Count	40	1	0	14	2	5	30	20	6	7	10	5	0	14	12	10	4	7	15	73
		% within main workplace	0.547945	0.0136986	0	0.191781	0.0273973	0.0684932	0.410959	0.273973	0.0821918	0.0958904	0.136986	0.0684932	0	0.191781	0.164384	0.136986	0.0547945	0.0958904	0.205479
		% within $Q6ww	0.273973	0.2	0	0.341463	0.153846	0.25	0.309278	0.21978	0.3	0.166667	0.344828	0.416667	0	0.233333	0.210526	0.555556	0.25	0.4375	0.194805
	Private practice	Count	18	0	1	5	3	4	17	7	5	4	2	1	3	5	4	1	0	1	8	40
		% within main workplace	0.45	0	0.025	0.125	0.075	0.1	0.425	0.175	0.125	0.1	0.05	0.025	0.075	0.125	0.1	0.025	0	0.025	0.2
		% within $Q6ww	0.123288	0	1	0.121951	0.230769	0.2	0.175258	0.0769231	0.25	0.0952381	0.0689655	0.0833333	0.375	0.0833333	0.0701754	0.0555556	0	0.0625	0.103896
	Public primary care clinic	Count	4	0	0	1	0	1	2	3	0	1	1	0	0	0	0	0	0	0	1	5
		% within main workplace	0.8	0	0	0.2	0	0.2	0.4	0.6	0	0.2	0.2	0	0	0	0	0	0	0	0.2
		% within $Q6ww	0.0273973	0	0	0.0243902	0	0.05	0.0206186	0.032967	0	0.0238095	0.0344828	0	0	0	0	0	0	0	0.012987
	Public specialist clinic	Count	68	1	0	18	7	8	37	48	6	22	13	2	4	34	32	5	10	6	38	143
		% within main workplace	0.475524	0.00699301	0	0.125874	0.048951	0.0559441	0.258741	0.335664	0.041958	0.153846	0.0909091	0.013986	0.027972	0.237762	0.223776	0.034965	0.0699301	0.041958	0.265734
		% within $Q6ww	0.465753	0.2	0	0.439024	0.538462	0.4	0.381443	0.527473	0.3	0.52381	0.448276	0.166667	0.5	0.566667	0.561404	0.277778	0.625	0.375	0.493506
	Another place	Count	13	3	0	1	1	1	6	7	1	8	3	4	1	7	3	2	2	0	11	27
		% within main workplace	0.481481	0.111111	0	0.037037	0.037037	0.037037	0.222222	0.259259	0.037037	0.296296	0.111111	0.148148	0.037037	0.259259	0.111111	0.0740741	0.0740741	0	0.407407
		% within $Q6ww	0.0890411	0.6	0	0.0243902	0.0769231	0.05	0.0618557	0.0769231	0.05	0.190476	0.103448	0.333333	0.125	0.116667	0.0526316	0.111111	0.125	0	0.142857
Total		Count	146	5	1	41	13	20	97	91	20	42	29	12	8	60	57	18	16	16	77	300
X-squared = 122.81, df = 90, p-value = 0.0123, Cramer’s V = 0.1787216
Percentages and totals are based on respondents.
a. Dichotomy group divided at value 1.
Tabel S20. Contingency table between main workplace and answers to the question "13. Which route of drug administration is preferred by patients?".
Main workplace * drug administration routes preferred by patients crosstabulation
			$Q8wwa					Total
			Q8 oral	Q8 intranasal	Q8 conjunctival	Q8 sublingual	Q8 other
Main workplace	Private primary care clinic	Count	12	2	0	0	0	12
		% within main workplace	1	0.166667	0	0	0
		% within $Q8ww	0.0441176	0.03125	0	0	0
	Private specialist clinic	Count	65	13	0	0	4	73
		% within main workplace	0.890411	0.178082	0	0	0.0547945
		% within $Q8ww	0.238971	0.203125	0	0	0.666667
	Private practice	Count	34	14	2	0	2	40
		% within main workplace	0.85	0.35	0.05	0	0.05
		% within $Q8ww	0.125	0.21875	1	0	0.333333
	Public primary care clinic	Count	5	0	0	0	0	5
		% within main workplace	1	0	0	0	0
		% within $Q8ww	0.0183824	0	0	0	0
	Public specialist clinic	Count	131	30	0	4	0	143
		% within main workplace	0.916084	0.20979	0	0.027972	0
		% within $Q8ww	0.481618	0.46875	0	1	0
	Another place	Count	25	5	0	0	0	27
		% within main workplace	0.925926	0.185185	0	0	0
		% within $Q8ww	0.0919118	0.078125	0	0	0
Total		Count	272	64	2	4	6	300
X-squared = 30.686, df = 20, p-value = 0.05947, Cramer’s V = 0.1484745
Percentages and totals are based on respondents.
a. Dichotomy group divided at value 1.
Tabel S21. Contingency table between main workplace and answers to the question "15. In your opinion, how much is a patient willing to pay for monthly AR therapy, depending on its form?".
Main workplace *mild form - price crosstabulation
			Q10 mild - price							Total
			≤15 PLN	16-30 PLN	31-50 PLN	≥ 51 PLN	difficult to say	any price	other answers
Main workplace	Private primary care clinic	Count	0	3	4	1	3	0	1	12
		% within main workplace	0	0.25	0.333333	0.0833333	0.25	0	0.0833333	1
		% within Q10 mild - price	0	0.0379747	0.0373832	0.04	0.0526316	0	0.0833333	0.04
	Private specialist clinic	Count	1	19	25	2	19	2	5	73
		% within main workplace	0.0136986	0.260274	0.342466	0.0273973	0.260274	0.0273973	0.0684932	1
		% within Q10 mild - price	0.111111	0.240506	0.233645	0.08	0.333333	0.181818	0.416667	0.243333
	Private practice	Count	0	9	15	4	8	2	2	40
		% within main workplace	0	0.225	0.375	0.1	0.2	0.05	0.05	1
		% within Q10 mild - price	0	0.113924	0.140187	0.16	0.140351	0.181818	0.166667	0.133333
	Public primary care clinic	Count	0	2	1	1	1	0	0	5
		% within main workplace	0	0.4	0.2	0.2	0.2	0	0	1
		% within Q10 mild - price	0	0.0253165	0.00934579	0.04	0.0175439	0	0	0.0166667
	Public specialist clinic	Count	8	39	53	14	21	4	4	143
		% within main workplace	0.0559441	0.272727	0.370629	0.0979021	0.146853	0.027972	0.027972	1
		% within Q10 mild - price	0.888889	0.493671	0.495327	0.56	0.368421	0.363636	0.333333	0.476667
	Another place	Count	0	7	9	3	5	3	0	27
		% within main workplace	0	0.259259	0.333333	0.111111	0.185185	0.111111	0	1
		% within Q10 mild - price	0	0.0886076	0.0841121	0.12	0.0877193	0.272727	0	0.09
Total		Count	9	79	107	25	57	11	12	300
		% within main workplace	0.03	0.263333	0.356667	0.0833333	0.19	0.0366667	0.04	1
		% within Q10 mild - price	1	1	1	1	1	1	1	1
X-squared = 24.738, df = 30, p-value = 0.7377, Cramer’s V = 0.1284216
Tabel S22. Contingency table between main workplace and answers to the question "15. In your opinion, how much is a patient willing to pay for monthly AR therapy, depending on its form?".
Main workplace *moderate form - price crosstabulation
			Q10 moderate - price							Total
			≤30 PLN	31-50 PLN	51-100 PLN	≥ 101 PLN	difficult to say	any price	other answers
Main workplace	Private primary care clinic	Count	1	2	4	0	5	0	0	12
		% within main workplace	0.0833333	0.166667	0.333333	0	0.416667	0	0	1
		% within Q10 moderate - price	0.0416667	0.0188679	0.0512821	0	0.0819672	0	0	0.04
	Private specialist clinic	Count	6	22	19	0	21	2	3	73
		% within main workplace	0.0821918	0.30137	0.260274	0	0.287671	0.0273973	0.0410959	1
		% within Q10 moderate - price	0.25	0.207547	0.24359	0	0.344262	0.142857	0.5	0.243333
	Private practice	Count	3	12	12	1	9	1	2	40
		% within main workplace	0.075	0.3	0.3	0.025	0.225	0.025	0.05	1
		% within Q10 moderate - price	0.125	0.113208	0.153846	0.0909091	0.147541	0.0714286	0.333333	0.133333
	Public primary care clinic	Count	0	3	2	0	0	0	0	5
		% within main workplace	0	0.6	0.4	0	0	0	0	1
		% within Q10 moderate - price	0	0.0283019	0.025641	0	0	0	0	0.0166667
	Public specialist clinic	Count	12	58	33	10	21	8	1	143
		% within main workplace	0.0839161	0.405594	0.230769	0.0699301	0.146853	0.0559441	0.00699301	1
		% within Q10 moderate - price	0.5	0.54717	0.423077	0.909091	0.344262	0.571429	0.166667	0.476667
	Another place	Count	2	9	8	0	5	3	0	27
		% within main workplace	0.0740741	0.333333	0.296296	0	0.185185	0.111111	0	1
		% within Q10 moderate - price	0.0833333	0.0849057	0.102564	0	0.0819672	0.214286	0	0.09
Total		Count	24	106	78	11	61	14	6	300
		% within main workplace	0.08	0.353333	0.26	0.0366667	0.203333	0.0466667	0.02	1
		% within Q10 moderate - price	1	1	1	1	1	1	1	1
X-squared = 33.343, df = 30, p-value = 0.3079, Cramer’s V = 0.1490921
Tabel S23. Contingency table between main workplace and answers to the question "15. In your opinion, how much is a patient willing to pay for monthly AR therapy, depending on its form?".
Main workplace *severe form - price crosstabulation
			Q10 severe - price							Total
			≤50 PLN	51-100 PLN	101-200 PLN	≥201 PLN	difficult to say	any price	other answers
Main workplace	Private primary care clinic	Count	1	7	1	0	3	0	0	12
		% within main workplace	0.0833333	0.583333	0.0833333	0	0.25	0	0	1
		% within Q10 severe - price	0.0416667	0.0542636	0.0178571	0	0.0566038	0	0	0.04
	Private specialist clinic	Count	4	30	9	4	18	5	3	73
		% within main workplace	0.0547945	0.410959	0.123288	0.0547945	0.246575	0.0684932	0.0410959	1
		% within Q10 severe - price	0.166667	0.232558	0.160714	0.444444	0.339623	0.208333	0.6	0.243333
	Private practice	Count	4	15	8	0	8	4	1	40
		% within main workplace	0.1	0.375	0.2	0	0.2	0.1	0.025	1
		% within Q10 severe - price	0.166667	0.116279	0.142857	0	0.150943	0.166667	0.2	0.133333
	Public primary care clinic	Count	1	3	1	0	0	0	0	5
		% within main workplace	0.2	0.6	0.2	0	0	0	0	1
		% within Q10 severe - price	0.0416667	0.0232558	0.0178571	0	0	0	0	0.0166667
	Public specialist clinic	Count	12	64	33	2	19	12	1	143
		% within main workplace	0.0839161	0.447552	0.230769	0.013986	0.132867	0.0839161	0.00699301	1
		% within Q10 severe - price	0.5	0.496124	0.589286	0.222222	0.358491	0.5	0.2	0.476667
	Another place	Count	2	10	4	3	5	3	0	27
		% within main workplace	0.0740741	0.37037	0.148148	0.111111	0.185185	0.111111	0	1
		% within Q10 severe - price	0.0833333	0.0775194	0.0714286	0.333333	0.0943396	0.125	0	0.09
Total		Count	24	129	56	9	53	24	5	300
		% within main workplace	0.08	0.43	0.186667	0.03	0.176667	0.08	0.0166667	1
		% within Q10 severe - price	1	1	1	1	1	1	1	1
X-squared = 29.043, df = 30, p-value = 0.5154, Cramer’s V = 0.1391468
Tabel S24. Contingency table between main workplace and answers to the question "16. Does the patient choose a cheaper drug for 1 month or a more expensive drug that will be enough for 2 months of therapy?".
Main workplace * choice crosstabulation
			Q11			Total
			less for month	difficult to say	more for two months
Main workplace	Private primary care clinic	Count	4	1	7	12
		% within main workplace	0.333333	0.0833333	0.583333	1
		% within Q11	0.04	0.015873	0.0514706	0.0401338
	Private specialist clinic	Count	16	21	36	73
		% within main workplace	0.219178	0.287671	0.493151	1
		% within Q11	0.16	0.333333	0.264706	0.244147
	Private practice	Count	18	4	18	40
		% within main workplace	0.45	0.1	0.45	1
		% within Q11	0.18	0.0634921	0.132353	0.133779
	Public primary care clinic	Count	1	2	2	5
		% within main workplace	0.2	0.4	0.4	1
		% within Q11	0.01	0.031746	0.0147059	0.0167224
	Public specialist clinic	Count	48	28	66	142
		% within main workplace	0.338028	0.197183	0.464789	1
		% within Q11	0.48	0.444444	0.485294	0.474916
	Another place	Count	13	7	7	27
		% within main workplace	0.481481	0.259259	0.259	1
		% within Q11	0.13	0.111111	0.0514706	0.090301
Total		Count	100	63	136	299
		% within main workplace	0.334448	0.210702	0.454849	1
		% within Q11	1	1	1	1
X-squared = 16.105, df = 10, p-value = 0.09668, Cramer’s V = 0.1641056
Tabel S25. Contingency table between main workplace and answers to the question "17. In your opinion, how much is a patient willing to spend per month on all medications used (for all his/her ailments)?".
Main workplace * expenses crosstabulation
			Q12								Total
			≤ 100 PLN	101-150 PLN	151-200 PLN	201-300 PLN	≥301 PLN	difficult to say	any price	other answers
Main workplace	Private primary care clinic	Count	2	6	0	1	0	3	0	0	12
		% within main workplace	0.166667	0.5	0	0.0833333	0	0.25	0	0	1
		% within Q12	0.0465116	0.101695	0	0.0285714	0	0.037037	0	0	0.04
	Private specialist clinic	Count	8	11	12	6	11	19	3	3	73
		% within main workplace	0.109589	0.150685	0.164384	0.0821918	0.150685	0.260274	0.0410959	0.0410959	1
		% within Q12	0.186047	0.186441	0.27907	0.171429	0.407407	0.234568	0.428571	0.6	0.243333
	Private practice	Count	6	5	6	4	2	16	0	1	40
		% within main workplace	0.15	0.125	0.15	0.1	0.05	0.4	0	0.025	1
		% within Q12	0.139535	0.0847458	0.139535	0.114286	0.0740741	0.197531	0	0.2	0.133333
	Public primary care clinic	Count	1	2	2	0	0	0	0	0	5
		% within main workplace	0.2	0.4	0.4	0	0	0	0	0	1
		% within Q12	0.0232558	0.0338983	0.0465116	0	0	0	0	0	0.0166667
	Public specialist clinic	Count	24	31	19	21	12	32	3	1	143
		% within main workplace	0.167832	0.216783	0.132867	0.146853	0.0839161	0.223776	0.020979	0.00699301	1
		% within Q12	0.55814	0.525424	0.44186	0.6	0.444444	0.395062	0.428571	0.2	0.476667
	Another place	Count	2	4	4	3	2	11	1	0	27
		% within main workplace	0.0740741	0.148148	0.148148	0.111111	0.0740741	0.407407	0.037037	0	1
		% within Q12	0.0465116	0.0677966	0.0930233	0.0857143	0.0740741	0.135802	0.142857	0	0.09
Total		Count	43	59	43	35	27	81	7	5	300
		% within main workplace	0.143333	0.196667	0.143333	0.116667	0.09	0.27	0.0233333	0.0166667	1
		% within Q12	1	1	1	1	1	1	1	1	1
X-squared = 37.56, df = 35, p-value = 0.3527, Cramer’s V = 0.1582402
Tabel S26. Contingency table between main workplace and answers to the question "18. What sources of information do you prefer?".
Main workplace*sources of information crosstabulation
			$Q13wwa													Total
			Q13 information at conferences/trainings	Q13 visits of Medical Representatives	Q13 leaflets/printed brochures	Q13 video lectures with experts	Q13 e-mailings/newsletters	Q13 social media	Q13 SMSes	Q13 training with educational points	Q13 podcasts with experts	Q13 webinars	Q13 Internet	Q13 literature	Q13 others
Main workplace	Private primary care clinic	Count	7	3	0	2	5	0	1	1	0	0	2	5	0	12
		% within main workplace	0.583333	0.25	0	0.166667	0.416667	0	0.0833333	0.0833333	0	0	0.166667	0.416667	0
		% within $Q13ww	0.0503597	0.0232558	0	0.0571429	0.0735294	0	0.0454545	0.0666667	0	0	0.025641	0.05	0
	Private specialist clinic	Count	36	38	21	7	18	0	3	3	1	5	16	15	5	72
		% within main workplace	0.5	0.527778	0.291667	0.0972222	0.25	0	0.0416667	0.0416667	0.0138889	0.0694444	0.222222	0.208333	0.0694444
		% within $Q13ww	0.258993	0.294574	0.355932	0.2	0.264706	0	0.136364	0.2	0.1	0.185185	0.205128	0.15	0.16129
	Private practice	Count	16	13	9	2	5	0	3	3	0	3	17	12	5	40
		% within main workplace	0.4	0.325	0.225	0.05	0.125	0	0.075	0.075	0	0.075	0.425	0.3	0.125
		% within $Q13ww	0.115108	0.100775	0.152542	0.0571429	0.0735294	0	0.136364	0.2	0	0.111111	0.217949	0.12	0.16129
	Public primary care clinic	Count	3	3	0	0	0	0	0	1	0	0	1	4	1	5
		% within main workplace	0.6	0.6	0	0	0	0	0	0.2	0	0	0.2	0.8	0.2
		% within $Q13ww	0.0215827	0.0232558	0	0	0	0	0	0.0666667	0	0	0.0128205	0.04	0.0322581
	Public specialist clinic	Count	62	65	26	22	36	4	15	7	6	17	31	48	17	143
		% within main workplace	0.433566	0.454545	0.181818	0.153846	0.251748	0.027972	0.104895	0.048951	0.041958	0.118881	0.216783	0.335664	0.118881
		% within $Q13ww	0.446043	0.503876	0.440678	0.628571	0.529412	1	0.681818	0.466667	0.6	0.62963	0.397436	0.48	0.548387
	Another place	Count	15	7	3	2	4	0	0	0	3	2	11	16	3	27
		% within main workplace	0.555556	0.259259	0.111111	0.0740741	0.148148	0	0	0	0.111111	0.0740741	0.407407	0.592593	0.111111
		% within $Q13ww	0.107914	0.0542636	0.0508475	0.0571429	0.0588235	0	0	0	0.3	0.0740741	0.141026	0.16	0.0967742
Total		Count	139	129	59	35	68	4	22	15	10	27	78	100	31	299
X-squared = 74.859, df = 60, p-value = 0.09375, Cramer’s V = 0.1445032
Percentages and totals are based on respondents.
a. Dichotomy group divided at value 1.

## Sheet: Size of town
Table S27. Contingency table between size of town of main workplace and answers to the question "6. Average number of patients admitted per week".
Size of town of main workplace * average number of patients seen per week crosstabulation
			Q1						Total
			≤ 20 patients	21-50 patients	51-100 patients	101-150 patients	151-200 patients	≥ 201 patients
Size of town	city <50 thousand inhabitants	Count	5	7	12	13	6	11	54
		% within size of town	0.0925926	0.12963	0.222222	0.240741	0.111111	0.203704	1
		% within Q1	0.178571	0.137255	0.123711	0.2	0.171429	0.458333	0.18
		% of total	0.0166667	0.0233333	0.04	0.0433333	0.02	0.0366667	0.18
	city 50-100 thousand inhabitants	Count	6	12	24	8	11	5	66
		% within size of town	0.0909091	0.181818	0.363636	0.121212	0.166667	0.0757576	1
		% within Q1	0.214286	0.235294	0.247423	0.123077	0.314286	0.208333	0.22
		% of total	0.02	0.04	0.08	0.0266667	0.0366667	0.0166667	0.22
	city >100 thousand inhabitants	Count	17	32	61	44	18	8	180
		% within size of town	0.0944444	0.177778	0.338889	0.244444	0.1	0.0444444	1
		% within Q1	0.607143	0.627451	0.628866	0.676923	0.514286	0.333333	0.6
		% of total	0.0566667	0.106667	0.203333	0.146667	0.06	0.0266667	0.6
Total		Count	28	51	97	65	35	24	300
		% within size of town	0.0933333	0.17	0.323333	0.216667	0.116667	0.08	1
		% within Q1	1	1	1	1	1	1	1
		% of total	0.0933333	0.17	0.323333	0.216667	0.116667	0.08	1
X-squared = 21.423, df = 10, p-value = 0.01833 Cramer’s V = 0.1889586
Table S28. Contingency table between size of town of main workplace and answers to the question "7. Average number of patients admitted weekly with AR (allergic rhinitis)".
Size of town of main workplace * average number of patients admitted weekly with AR crosstabulation
			Q2				Total
			≤ 20 patients	21-50 patients	51-100 patients	≥101 patients
Size of town	city <50 thousand inhabitants	Count	14	17	16	7	54
		% within size of town	0.259259	0.314815	0.296296	0.12963	1
		% within Q2	0.166667	0.168317	0.164948	0.388889	0.18
		% of total	0.0466667	0.0566667	0.0533333	0.0233333	0.18
	city 50-100 thousand inhabitants	Count	20	29	15	2	66
		% within size of town	0.30303	0.439394	0.227273	0.030303	1
		% within Q2	0.238095	0.287129	0.154639	0.111111	0.22
		% of total	0.0666667	0.0966667	0.05	0.00666667	0.22
	city >100 thousand inhabitants	Count	50	55	66	9	180
		% within size of town	0.277778	0.305556	0.366667	0.05	1
		% within Q2	0.595238	0.544554	0.680412	0.5	0.6
		% of total	0.166667	0.183333	0.22	0.03	0.6
Total		Count	84	101	97	18	300
		% within size of town	0.28	0.336667	0.323333	0.06	1
		% within Q2	1	1	1	1	1
		% of total	0.28	0.336667	0.323333	0.06	1
X-squared = 11.559, df = 6, p-value = 0.07257, Cramer’s V = 0.1387961
Table S29. Contingency table between size of town of main workplace and answers to the question "8. Considering all your adult (over 18 years of age) AR patients, what is your most common treatment for adult patients?".
Size of town of main workplace * the most frequently used treatment in adult patients with AR (over 18 years of age) crosstabulation
			$Q3wwa											Total
			Q3 oral antihistamines	Q3 topical antihistamines	Q3 intranasal glucocorticoids	Q3 leukotriene receptor antagonists	Q3 cromons	Q3 medicines that decongestant blood vessels	Q3 systemic glucocorticoids	Q3 cholinergic receptor antagonists	Q3 combination of GCs and AH1	Q3 immunotherapy	Q3 I don't have such patients
Size of town	city <50 thousand inhabitants	Count	42	16	44	2	0	0	2	4	4	4	6	54
		% within size of town	0.777778	0.296296	0.814815	0.037037	0	0	0.037037	0.0740741	0.0740741	0.0740741	0.111111
		% within $Q3ww	0.171429	0.285714	0.173913	0.2	0	0	0.5	1	0.2	0.4	0.285714
	city 50-100 thousand inhabitants	Count	50	14	52	0	2	0	0	0	2	0	4	66
		% within size of town	0.757576	0.212121	0.787879	0	0.030303	0	0	0	0.030303	0	0.0606061
		% within $Q3ww	0.204082	0.25	0.205534	0	1	0	0	0	0.1	0	0.190476
	city >100 thousand inhabitants	Count	153	26	157	8	0	4	2	0	14	6	11	180
		% within size of town	0.85	0.144444	0.872222	0.0444444	0	0.0222222	0.0111111	0	0.0777778	0.0333333	0.0611111
		% within $Q3ww	0.62449	0.464286	0.620553	0.8	0	1	0.5	0	0.7	0.6	0.52381
Total		Count	245	56	253	10	2	4	4	4	20	10	21	300
X-squared = 45.512, df = 20, p-value = 0.00094, Cramer’s V = 0.1902054
Percentages and totals are based on respondents.
a. Dichotomy group divided at value 1.
Table S30. Contingency table between size of town of main workplace and answers to the question "9. Considering all your AR patients aged 5 to 18, what treatment do you most often give them?".
Size of town of main workplace * the most frequently used treatment in patients with AR aged 5 to 18 years crosstabulation
			$Q4wwa										Total
			Q4 oral antihistamines	Q4 topical antihistamines	Q4 intranasal glucocorticoids	Q4 leukotriene receptor antagonists	Q4 medicines that decongestant blood vessels	Q4 systemic glucocorticoids	Q4 cholinergic receptor antagonists	Q4 combination of GCs and AH1	Q4 immunotherapy	Q4 I don't have such patients
Size of town	city <50 thousand inhabitants	Count	42	20	44	4	0	2	2	0	6	4	54
		% within size of town	0.777778	0.37037	0.814815	0.0740741	0	0.037037	0.037037	0	0.111111	0.0740741
		% within $Q4ww	0.180258	0.344828	0.188841	0.235294	0	1	1	0	0.352941	0.129032
	city 50-100 thousand inhabitants	Count	43	10	46	2	4	0	0	4	0	11	66
		% within size of town	0.651515	0.151515	0.69697	0.030303	0.0606061	0	0	0.0606061	0	0.166667
		% within $Q4ww	0.184549	0.172414	0.197425	0.117647	0.363636	0	0	0.333333	0	0.354839
	city >100 thousand inhabitants	Count	148	28	143	11	7	0	0	8	11	16	180
		% within size of town	0.822222	0.155556	0.794444	0.0611111	0.0388889	0	0	0.0444444	0.0611111	0.0888889
		% within $Q4ww	0.635193	0.482759	0.613734	0.647059	0.636364	0	0	0.666667	0.647059	0.516129
Total		Count	233	58	233	17	11	2	2	12	17	31	300
X-squared = 43.376, df = 18, p-value = 0.0007078, Cramer’s V = 0.1876384
Percentages and totals are based on respondents.
a. Dichotomy group divided at value 1.
Table S31. Contingency table between size of town of main workplace and answers to the question "10. Considering all your youngest AR patients, children up to 5 years of age, what treatment do you most often give them?".
Size of town of main workplace * the most frequently used treatment in patients with AR up to 5 years of age crosstabulation
			$Q5wwa								Total
			Q5 oral antihistamines	Q5 topical antihistamines	Q5 intranasal glucocorticoids	Q5 leukotriene receptor antagonists	Q5 cromons	Q5 medicines that decongestant blood vessels	Q5 combination of GCs and AH1	Q5 I don't have such patients
Size of town	city <50 thousand inhabitants	Count	40	10	26	0	2	0	0	10	54
		% within size of town	0.740741	0.185185	0.481481	0	0.037037	0	0	0.185185
		% within $Q5ww	0.21164	0.25641	0.198473	0	0.2	0	0	0.153846
	city 50-100 thousand inhabitants	Count	34	7	26	0	0	8	2	16	66
		% within size of town	0.515152	0.106061	0.393939	0	0	0.121212	0.030303	0.242424
		% within $Q5ww	0.179894	0.179487	0.198473	0	0	0.666667	0.333333	0.246154
	city >100 thousand inhabitants	Count	115	22	79	6	8	4	4	39	180
		% within size of town	0.638889	0.122222	0.438889	0.0333333	0.0444444	0.0222222	0.0222222	0.216667
		% within $Q5ww	0.608466	0.564103	0.603053	1	0.8	0.333333	0.666667	0.6
Total		Count	189	39	131	6	10	12	6	65	300
X-squared = 27.811, df = 14, p-value = 0.01507, Cramer’s V = 0.1742441
Percentages and totals are based on respondents.
a. Dichotomy group divided at value 1.
Table S32. Contingency table between size of town of main workplace and answers to the question "11. Please indicate what factors you take into account when choosing a drug for AR.".
Size of town of main workplace * factors influenced the choice of drug for AR crosstabulation
			$Q6wwa																			Total
			Q6 efficiency	Q6 drug status	Q6 the duration of the drug's presence on the market	Q6 several forms of the drug	Q6 drug dosage	Q6 own experience with the drug	Q6 patient's age	Q6 drug price	Q6 refund	Q6 occurrence of adverse events	Q6 sedative effect	Q6 interactions with other drugs	Q6 clinical trial results	Q6 safety	Q6 symptoms and their severity	Q6 drug tolerance	Q6 patient preferences	Q6 drug availability	Q6 other
Size of town	city <50 thousand inhabitants	Count	23	0	0	7	5	4	13	15	6	11	4	1	0	7	10	0	0	4	16	54
		% within size of town	0.425926	0	0	0.12963	0.0925926	0.0740741	0.240741	0.277778	0.111111	0.203704	0.0740741	0.0185185	0	0.12963	0.185185	0	0	0.0740741	0.296296
		% within $Q6ww	0.157534	0	0	0.170732	0.384615	0.2	0.134021	0.164835	0.3	0.261905	0.137931	0.0833333	0	0.116667	0.175439	0	0	0.25	0.207792
	city 50-100 thousand inhabitants	Count	35	2	1	9	2	5	23	25	0	10	7	2	1	13	16	4	5	2	21	66
		% within size of town	0.530303	0.030303	0.0151515	0.136364	0.030303	0.0757576	0.348485	0.378788	0	0.151515	0.106061	0.030303	0.0151515	0.19697	0.242424	0.0606061	0.0757576	0.030303	0.318182
		% within $Q6ww	0.239726	0.4	1	0.219512	0.153846	0.25	0.237113	0.274725	0	0.238095	0.241379	0.166667	0.125	0.216667	0.280702	0.222222	0.3125	0.125	0.272727
	city >100 thousand inhabitants	Count	88	3	0	25	6	11	61	51	14	21	18	9	7	40	31	14	11	10	40	180
		% within size of town	0.488889	0.0166667	0	0.138889	0.0333333	0.0611111	0.338889	0.283333	0.0777778	0.116667	0.1	0.05	0.0388889	0.222222	0.172222	0.0777778	0.0611111	0.0555556	0.222222
		% within $Q6ww	0.60274	0.6	0	0.609756	0.461538	0.55	0.628866	0.56044	0.7	0.5	0.62069	0.75	0.875	0.666667	0.54386	0.777778	0.6875	0.625	0.519481
Total		Count	146	5	1	41	13	20	97	91	20	42	29	12	8	60	57	18	16	16	77	300
X-squared = 38.641, df = 36, p-value = 0.3512, Cramer’s V = 0.1585057
Percentages and totals are based on respondents.
a. Dichotomy group divided at value 1.
Table S33. Contingency table between size of town of main workplace and answers to the question "13. Which route of drug administration is preferred by patients?".
Size of town of main workplace* drug administration routes preferred by patients crosstabulation
			$Q8wwa					Total
			Q8 oral	Q8 intranasal	Q8 conjunctival	Q8 sublingual	Q8 other
Size of town	city <50 thousand inhabitants	Count	52	16	2	0	0	54
		% within size of town	0.962963	0.296296	0.037037	0	0
		% within $Q8ww	0.191176	0.25	1	0	0
	city 50-100 thousand inhabitants	Count	56	12	0	2	0	66
		% within size of town	0.848485	0.181818	0	0.030303	0
		% within $Q8ww	0.205882	0.1875	0	0.5	0
	city >100 thousand inhabitants	Count	164	36	0	2	6	180
		% within size of town	0.911111	0.2	0	0.0111111	0.0333333
		% within $Q8ww	0.602941	0.5625	0	0.5	1
Total		Count	272	64	2	4	6	300
X-squared = 15.754, df = 8, p-value = 0.04603, Cramer’s V = 0.1504511
Percentages and totals are based on respondents.
a. Dichotomy group divided at value 1.
Table S34. Contingency table between size of town of main workplace and answers to the question "15. In your opinion, how much is a patient willing to pay for monthly AR therapy, depending on its form?".
Size of town of main workplace *mild form - price crosstabulation
			Q10 mild - price							Total
			≤15 PLN	16-30 PLN	31-50 PLN	≥ 51 PLN	difficult to say	any price	other answers
Size of town	city <50 thousand inhabitants	Count	1	11	15	3	17	4	3	54
		% within size of town	0.0185185	0.203704	0.277778	0.0555556	0.314815	0.0740741	0.0555556	1
		% within Q10 mild - price	0.111111	0.139241	0.140187	0.12	0.298246	0.363636	0.25	0.18
	city 50-100 thousand inhabitants	Count	3	23	26	6	7	0	1	66
		% within size of town	0.0454545	0.348485	0.393939	0.0909091	0.106061	0	0.0151515	1
		% within Q10 mild - price	0.333333	0.291139	0.242991	0.24	0.122807	0	0.0833333	0.22
	city >100 thousand inhabitants	Count	5	45	66	16	33	7	8	180
		% within size of town	0.0277778	0.25	0.366667	0.0888889	0.183333	0.0388889	0.0444444	1
		% within Q10 mild - price	0.555556	0.56962	0.616822	0.64	0.578947	0.636364	0.666667	0.6
Total		Count	9	79	107	25	57	11	12	300
		% within size of town	0.03	0.263333	0.356667	0.0833333	0.19	0.0366667	0.04	1
		% within Q10 mild - price	1	1	1	1	1	1	1	1
X-squared = 18.179, df = 12, p-value = 0.1104, Cramer’s V = 0.1740635
Table S35. Contingency table between size of town of main workplace and answers to the question "15. In your opinion, how much is a patient willing to pay for monthly AR therapy, depending on its form?".
Size of town of main workplace *moderate form - price crosstabulation
			Q10 moderate - price							Total
			≤30 PLN	31-50 PLN	51-100 PLN	≥ 101 PLN	difficult to say	any price	other answers
Size of town	city <50 thousand inhabitants	Count	4	12	14	0	17	5	2	54
		% within size of town	0.0740741	0.222222	0.259259	0	0.314815	0.0925926	0.037037	1
		% within Q10 moderate - price	0.166667	0.113208	0.179487	0	0.278689	0.357143	0.333333	0.18
	city 50-100 thousand inhabitants	Count	6	29	21	2	7	1	0	66
		% within size of town	0.0909091	0.439394	0.318182	0.030303	0.106061	0.0151515	0	1
		% within Q10 moderate - price	0.25	0.273585	0.269231	0.181818	0.114754	0.0714286	0	0.22
	city >100 thousand inhabitants	Count	14	65	43	9	37	8	4	180
		% within size of town	0.0777778	0.361111	0.238889	0.05	0.205556	0.0444444	0.0222222	1
		% within Q10 moderate - price	0.583333	0.613208	0.551282	0.818182	0.606557	0.571429	0.666667	0.6
Total		Count	24	106	78	11	61	14	6	300
		% within size of town	0.08	0.353333	0.26	0.0366667	0.203333	0.0466667	0.02	1
		% within Q10 moderate - price	1	1	1	1	1	1	1	1
X-squared = 20.657, df = 12, p-value = 0.05564, Cramer’s V = 0.1855476
Table S36. Contingency table between size of town of main workplace and answers to the question "15. In your opinion, how much is a patient willing to pay for monthly AR therapy, depending on its form?".
Size of town of main workplace *severe form - price crosstabulation
			Q10 severe - price							Total
			≤50 PLN	51-100 PLN	101-200 PLN	≥201 PLN	difficult to say	any price	other answers
Size of town	city <50 thousand inhabitants	Count	4	18	8	1	16	6	1	54
		% within size of town	0.0740741	0.333333	0.148148	0.0185185	0.296296	0.111111	0.0185185	1
		% within Q10 severe - price	0.166667	0.139535	0.142857	0.111111	0.301887	0.25	0.2	0.18
	city 50-100 thousand inhabitants	Count	7	33	17	2	5	2	0	66
		% within size of town	0.106061	0.5	0.257576	0.030303	0.0757576	0.030303	0	1
		% within Q10 severe - price	0.291667	0.255814	0.303571	0.222222	0.0943396	0.0833333	0	0.22
	city >100 thousand inhabitants	Count	13	78	31	6	32	16	4	180
		% within size of town	0.0722222	0.433333	0.172222	0.0333333	0.177778	0.0888889	0.0222222	1
		% within Q10 severe - price	0.541667	0.604651	0.553571	0.666667	0.603774	0.666667	0.8	0.6
Total		Count	24	129	56	9	53	24	5	300
		% within size of town	0.08	0.43	0.186667	0.03	0.176667	0.08	0.0166667	1
		% within Q10 severe - price	1	1	1	1	1	1	1	1
X-squared = 17.856, df = 12, p-value = 0.1201, Cramer’s V = 0.1725087
Table S37. Contingency table between size of town of main workplace and answers to the question "16. Does the patient choose a cheaper drug for 1 month or a more expensive drug that will be enough for 2 months of therapy?".
Size of town of main workplace * choice crosstabulation
			Q11			Total
			less for month	difficult to say	more for two months
Size of town	city <50 thousand inhabitants	Count	12	16	26	54
		% within size of town	0.222222	0.296296	0.481481	1
		% within Q11	0.12	0.253968	0.191176	0.180602
	city 50-100 thousand inhabitants	Count	28	10	28	66
		% within size of town	0.424242	0.151515	0.424242	1
		% within Q11	0.28	0.15873	0.205882	0.220736
	city >100 thousand inhabitants	Count	60	37	82	179
		% within size of town	0.335196	0.206704	0.458101	1
		% within Q11	0.6	0.587302	0.602941	0.598662
Total		Count	100	63	136	299
		% within size of town	0.334448	0.210702	0.454849	1
		% within Q11	1	1	1	1
X-squared = 6.8378, df = 4, p-value = 0.1447, Cramer’s V = 0.106932
Table S38. Contingency table between size of town of main workplace and answers to the question "17. In your opinion, how much is a patient willing to spend per month on all medications used (for all his/her ailments)?"
Size of town of main workplace * expenses crosstabulation
			Q12								Total
			≤ 100 PLN	101-150 PLN	151-200 PLN	201-300 zł	≥301 PLN	difficult to say	any price	other answers
Size of town	city <50 thousand inhabitants	Count	7	8	7	7	6	16	2	1	54
		% within size of town	0.12963	0.148148	0.12963	0.12963	0.111111	0.296296	0.037037	0.0185185	1
		% within Q12	0.162791	0.135593	0.162791	0.2	0.222222	0.197531	0.285714	0.2	0.18
	city 50-100 thousand inhabitants	Count	10	19	12	8	2	12	2	1	66
		% within size of town	0.151515	0.287879	0.181818	0.121212	0.030303	0.181818	0.030303	0.0151515	1
		% within Q12	0.232558	0.322034	0.27907	0.228571	0.0740741	0.148148	0.285714	0.2	0.22
	city >100 thousand inhabitants	Count	26	32	24	20	19	53	3	3	180
		% within size of town	0.144444	0.177778	0.133333	0.111111	0.105556	0.294444	0.0166667	0.0166667	1
		% within Q12	0.604651	0.542373	0.55814	0.571429	0.703704	0.654321	0.428571	0.6	0.6
Total		Count	43	59	43	35	27	81	7	5	300
		% within size of town	0.143333	0.196667	0.143333	0.116667	0.09	0.27	0.0233333	0.0166667	1
		% within Q12	1	1	1	1	1	1	1	1	1
X-squared = 11.621, df = 14, p-value = 0.6367, Cramer’s V = 0.1391687
Table S39. Contingency table between size of town of main workplace and answers to the question "18. What sources of information do you prefer?".
Size of town of main workplace*sources of information crosstabulation
			$Q13wwa													Total
			Q13 information at conferences/trainings	Q13 visits of Medical Representatives	Q13 leaflets/printed brochures	Q13 video lectures with experts	Q13 e-mailings/newsletters	Q13 social media	Q13 SMSes	Q13 training with educational points	Q13 podcasts with experts	Q13 webinars	Q13 Internet	Q13 literature	Q13 others
Size of town	city <50 thousand inhabitants	Count	21	21	13	3	17	0	3	2	2	5	16	12	8	54
		% within size of town	0.388889	0.388889	0.240741	0.0555556	0.314815	0	0.0555556	0.037037	0.037037	0.0925926	0.296296	0.222222	0.148148
		% within $Q13ww	0.151079	0.162791	0.220339	0.0857143	0.25	0	0.136364	0.133333	0.2	0.185185	0.205128	0.12	0.258065
	city 50-100 thousand inhabitants	Count	32	29	13	6	20	0	4	5	1	9	14	20	4	66
		% within size of town	0.484848	0.439394	0.19697	0.0909091	0.30303	0	0.0606061	0.0757576	0.0151515	0.136364	0.212121	0.30303	0.0606061
		% within $Q13ww	0.230216	0.224806	0.220339	0.171429	0.294118	0	0.181818	0.333333	0.1	0.333333	0.179487	0.2	0.129032
	city >100 thousand inhabitants	Count	86	79	33	26	31	4	15	8	7	13	48	68	19	179
		% within size of town	0.480447	0.441341	0.184358	0.145251	0.173184	0.0223464	0.0837989	0.0446927	0.0391061	0.0726257	0.268156	0.379888	0.106145
		% within $Q13ww	0.618705	0.612403	0.559322	0.742857	0.455882	1	0.681818	0.533333	0.7	0.481481	0.615385	0.68	0.612903
Total		Count	139	129	59	35	68	4	22	15	10	27	78	100	31	299
X-squared = 24.805, df = 24, p-value = 0.4164, Cramer’s V = 0.1315198
Percentages and totals are based on respondents.
a. Dichotomy group divided at value 1.

## Sheet: Voivodship
Table S40. Contingency table between voivodshipof main workplace and answers to the question "6. Average number of patients admitted per week".
Voivodship * average number of patients seen per week crosstabulation
			Q1						Total
			≤ 20 patients	21-50 patients	51-100 patients	101-150 patients	151-200 patients	≥ 201 patients
Voivodship	Dolnośląskie Voivodship	Count	4	5	4	3	0	2	18
		% within voivodship	0.222222	0.277778	0.222222	0.166667	0	0.111111	1
		% within Q1	0.142857	0.0980392	0.0412371	0.0461538	0	0.0833333	0.06
		% of total	0.0133333	0.0166667	0.0133333	0.01	0	0.00666667	0.06
	Kujawsko-Pomorskie Voivodship	Count	2	4	2	2	0	0	10
		% within voivodship	0.2	0.4	0.2	0.2	0	0	1
		% within Q1	0.0714286	0.0784314	0.0206186	0.0307692	0	0	0.0333333
		% of total	0.00666667	0.0133333	0.00666667	0.00666667	0	0	0.0333333
	Lubelskie Voivodship	Count	1	8	7	0	1	1	18
		% within voivodship	0.0555556	0.444444	0.388889	0	0.0555556	0.0555556	1
		% within Q1	0.0357143	0.156863	0.0721649	0	0.0285714	0.0416667	0.06
		% of total	0.00333333	0.0266667	0.0233333	0	0.00333333	0.00333333	0.06
	Lubuskie Voivodship	Count	0	0	0	4	0	0	4
		% within voivodship	0	0	0	1	0	0	1
		% within Q1	0	0	0	0.0615385	0	0	0.0133333
		% of total	0	0	0	0.0133333	0	0	0.0133333
	Łódzkie Voivodship	Count	4	4	16	6	4	0	34
		% within voivodship	0.117647	0.117647	0.470588	0.176471	0.117647	0	1
		% within Q1	0.142857	0.0784314	0.164948	0.0923077	0.114286	0	0.113333
		% of total	0.0133333	0.0133333	0.0533333	0.02	0.0133333	0	0.113333
	Małopolskie Voivodship	Count	3	7	18	6	5	1	40
		% within voivodship	0.075	0.175	0.45	0.15	0.125	0.025	1
		% within Q1	0.107143	0.137255	0.185567	0.0923077	0.142857	0.0416667	0.133333
		% of total	0.01	0.0233333	0.06	0.02	0.0166667	0.00333333	0.133333
	Mazowieckie Voivodship	Count	4	2	23	8	4	3	44
		% within voivodship	0.0909091	0.0454545	0.522727	0.181818	0.0909091	0.0681818	1
		% within Q1	0.142857	0.0392157	0.237113	0.123077	0.114286	0.125	0.146667
		% of total	0.0133333	0.00666667	0.0766667	0.0266667	0.0133333	0.01	0.146667
	Opolskie Voivodship	Count	0	0	3	3	2	2	10
		% within voivodship	0	0	0.3	0.3	0.2	0.2	1
		% within Q1	0	0	0.0309278	0.0461538	0.0571429	0.0833333	0.0333333
		% of total	0	0	0.01	0.01	0.00666667	0.00666667	0.0333333
	Podkarpackie Voivodship	Count	2	0	1	7	0	0	10
		% within voivodship	0.2	0	0.1	0.7	0	0	1
		% within Q1	0.0714286	0	0.0103093	0.107692	0	0	0.0333333
		% of total	0.00666667	0	0.00333333	0.0233333	0	0	0.0333333
	Podlaskie Voivodship	Count	2	4	7	4	6	5	28
		% within voivodship	0.0714286	0.142857	0.25	0.142857	0.214286	0.178571	1
		% within Q1	0.0714286	0.0784314	0.0721649	0.0615385	0.171429	0.208333	0.0933333
		% of total	0.00666667	0.0133333	0.0233333	0.0133333	0.02	0.0166667	0.0933333
	Pomorskie Voivodship	Count	4	2	3	3	0	6	18
		% within voivodship	0.222222	0.111111	0.166667	0.166667	0	0.333333	1
		% within Q1	0.142857	0.0392157	0.0309278	0.0461538	0	0.25	0.06
		% of total	0.0133333	0.00666667	0.01	0.01	0	0.02	0.06
	Śląskie Voivodship	Count	0	5	5	3	7	2	22
		% within voivodship	0	0.227273	0.227273	0.136364	0.318182	0.0909091	1
		% within Q1	0	0.0980392	0.0515464	0.0461538	0.2	0.0833333	0.0733333
		% of total	0	0.0166667	0.0166667	0.01	0.0233333	0.00666667	0.0733333
	Świętokrzyskie Voivodship	Count	2	2	4	10	0	0	18
		% within voivodship	0.111111	0.111111	0.222222	0.555556	0	0	1
		% within Q1	0.0714286	0.0392157	0.0412371	0.153846	0	0	0.06
		% of total	0.00666667	0.00666667	0.0133333	0.0333333	0	0	0.06
	Warmińsko-Mazurskie Voivodship	Count	0	2	1	2	1	0	6
		% within voivodship	0	0.333333	0.166667	0.333333	0.166667	0	1
		% within Q1	0	0.0392157	0.0103093	0.0307692	0.0285714	0	0.02
		% of total	0	0.00666667	0.00333333	0.00666667	0.00333333	0	0.02
	Wielkopolskie Voivodship	Count	0	6	1	1	4	2	14
		% within voivodship	0	0.428571	0.0714286	0.0714286	0.285714	0.142857	1
		% within Q1	0	0.117647	0.0103093	0.0153846	0.114286	0.0833333	0.0466667
		% of total	0	0.02	0.00333333	0.00333333	0.0133333	0.00666667	0.0466667
	Zachodniopomorskie Voivodship	Count	0	0	2	3	1	0	6
		% within voivodship	0	0	0.333333	0.5	0.166667	0	1
		% within Q1	0	0	0.0206186	0.0461538	0.0285714	0	0.02
		% of total	0	0	0.00666667	0.01	0.00333333	0	0.02
Total		Count	28	51	97	65	35	24	300
		% within voivodship	0.0933333	0.17	0.323333	0.216667	0.116667	0.08	1
		% within Q1	1	1	1	1	1	1	1
		% of total	0.0933333	0.17	0.323333	0.216667	0.116667	0.08	1
X-squared = 161.69, df = 75, p-value = 2.621e-08, Cramer’s V = 0.3283238
Table S41. Contingency table between voivdship of main workplace and answers to the question "7. Average number of patients admitted weekly with AR (allergic rhinitis)".
Voivodship * average number of patients admitted weekly with AR crosstabulation
			Q2				Total
			≤ 20 patients	21-50 patients	51-100 patients	≥101 patients
Voivodship	Dolnośląskie Voivodship	Count	10	0	6	2	18
		% within voivodship	0.555556	0	0.333333	0.111111	1
		% within Q2	0.119048	0	0.0618557	0.111111	0.06
		% of total	0.0333333	0	0.02	0.00666667	0.06
	Kujawsko-Pomorskie Voivodship	Count	6	4	0	0	10
		% within voivodship	0.6	0.4	0	0	1
		% within Q2	0.0714286	0.039604	0	0	0.0333333
		% of total	0.02	0.0133333	0	0	0.0333333
	Lubelskie Voivodship	Count	4	11	2	1	18
		% within voivodship	0.222222	0.611111	0.111111	0.0555556	1
		% within Q2	0.047619	0.108911	0.0206186	0.0555556	0.06
		% of total	0.0133333	0.0366667	0.00666667	0.00333333	0.06
	Lubuskie Voivodship	Count	0	1	3	0	4
		% within voivodship	0	0.25	0.75	0	1
		% within Q2	0	0.00990099	0.0309278	0	0.0133333
		% of total	0	0.00333333	0.01	0	0.0133333
	Łódzkie Voivodship	Count	9	15	10	0	34
		% within voivodship	0.264706	0.441176	0.294118	0	1
		% within Q2	0.107143	0.148515	0.103093	0	0.113333
		% of total	0.03	0.05	0.0333333	0	0.113333
	Małopolskie Voivodship	Count	14	18	7	1	40
		% within voivodship	0.35	0.45	0.175	0.025	1
		% within Q2	0.166667	0.178218	0.0721649	0.0555556	0.133333
		% of total	0.0466667	0.06	0.0233333	0.00333333	0.133333
	Mazowieckie Voivodship	Count	12	15	16	1	44
		% within voivodship	0.272727	0.340909	0.363636	0.0227273	1
		% within Q2	0.142857	0.148515	0.164948	0.0555556	0.146667
		% of total	0.04	0.05	0.0533333	0.00333333	0.146667
	Opolskie Voivodship	Count	0	5	4	1	10
		% within voivodship	0	0.5	0.4	0.1	1
		% within Q2	0	0.049505	0.0412371	0.0555556	0.0333333
		% of total	0	0.0166667	0.0133333	0.00333333	0.0333333
	Podkarpackie Voivodship	Count	4	2	4	0	10
		% within voivodship	0.4	0.2	0.4	0	1
		% within Q2	0.047619	0.019802	0.0412371	0	0.0333333
		% of total	0.0133333	0.00666667	0.0133333	0	0.0333333
	Podlaskie Voivodship	Count	8	3	13	4	28
		% within voivodship	0.285714	0.107143	0.464286	0.142857	1
		% within Q2	0.0952381	0.029703	0.134021	0.222222	0.0933333
		% of total	0.0266667	0.01	0.0433333	0.0133333	0.0933333
	Pomorskie Voivodship	Count	6	6	4	2	18
		% within voivodship	0.333333	0.333333	0.222222	0.111111	1
		% within Q2	0.0714286	0.0594059	0.0412371	0.111111	0.06
		% of total	0.02	0.02	0.0133333	0.00666667	0.06
	Śląskie Voivodship	Count	3	7	9	3	22
		% within voivodship	0.136364	0.318182	0.409091	0.136364	1
		% within Q2	0.0357143	0.0693069	0.0927835	0.166667	0.0733333
		% of total	0.01	0.0233333	0.03	0.01	0.0733333
	Świętokrzyskie Voivodship	Count	3	6	9	0	18
		% within voivodship	0.166667	0.333333	0.5	0	1
		% within Q2	0.0357143	0.0594059	0.0927835	0	0.06
		% of total	0.01	0.02	0.03	0	0.06
	Warmińsko-Mazurskie Voivodship	Count	1	2	3	0	6
		% within voivodship	0.166667	0.333333	0.5	0	1
		% within Q2	0.0119048	0.019802	0.0309278	0	0.02
		% of total	0.00333333	0.00666667	0.01	0	0.02
	Wielkopolskie Voivodship	Count	3	5	3	3	14
		% within voivodship	0.214286	0.357143	0.214286	0.214286	1
		% within Q2	0.0357143	0.049505	0.0309278	0.166667	0.0466667
		% of total	0.01	0.0166667	0.01	0.01	0.0466667
	Zachodniopomorskie Voivodship	Count	1	1	4	0	6
		% within voivodship	0.166667	0.166667	0.666667	0	1
		% within Q2	0.0119048	0.00990099	0.0412371	0	0.02
		% of total	0.00333333	0.00333333	0.0133333	0	0.02
Total		Count	84	101	97	18	300
		% within voivodship	0.28	0.336667	0.323333	0.06	1
		% within Q2	1	1	1	1	1
		% of total	0.28	0.336667	0.323333	0.06	1
X-squared = 75.59, df = 45, p-value = 0.002893, Cramer’s V = 0.289809
Table S42. Contingency table between voivodship of main workplace and answers to the question "8. Considering all your adult (over 18 years of age) AR patients, what is your most common treatment for adult patients?".
Voivodship * the most frequently used treatment in adult patients with AR (over 18 years of age) crosstabulation
			$Q3wwa											Total
			Q3 oral antihistamines	Q3 topical antihistamines	Q3 intranasal glucocorticoids	Q3 leukotriene receptor antagonists	Q3 cromons	Q3 medicines that decongestant blood vessels	Q3 systemic glucocorticoids	Q3 cholinergic receptor antagonists	Q3 combination of GCs and AH1	Q3 immunotherapy	Q3 I don't have such patients
Voivodship	Dolnośląskie Voivodship	Count	16	4	18	0	0	0	0	2	0	0	0	18
		% within voivodship	0.888889	0.222222	1	0	0	0	0	0.111111	0	0	0
		% within $Q3ww	0.0653061	0.0714286	0.0711462	0	0	0	0	0.5	0	0	0
	Kujawsko-Pomorskie Voivodship	Count	8	2	10	2	0	0	0	0	0	0	0	10
		% within voivodship	0.8	0.2	1	0.2	0	0	0	0	0	0	0
		% within $Q3ww	0.0326531	0.0357143	0.0395257	0.2	0	0	0	0	0	0	0
	Lubelskie Voivodship	Count	14	2	14	2	0	0	0	0	2	2	4	18
		% within voivodship	0.777778	0.111111	0.777778	0.111111	0	0	0	0	0.111111	0.111111	0.222222
		% within $Q3ww	0.0571429	0.0357143	0.055336	0.2	0	0	0	0	0.1	0.2	0.190476
	Lubuskie Voivodship	Count	2	0	2	0	0	0	0	0	0	0	0	4
		% within voivodship	0.5	0	0.5	0	0	0	0	0	0	0	0
		% within $Q3ww	0.00816327	0	0.00790514	0	0	0	0	0	0	0	0
	Łódzkie Voivodship	Count	28	6	26	0	2	0	0	0	0	0	2	34
		% within voivodship	0.823529	0.176471	0.764706	0	0.0588235	0	0	0	0	0	0.0588235
		% within $Q3ww	0.114286	0.107143	0.102767	0	1	0	0	0	0	0	0.0952381
	Małopolskie Voivodship	Count	36	2	36	0	0	2	0	0	4	2	4	40
		% within voivodship	0.9	0.05	0.9	0	0	0.05	0	0	0.1	0.05	0.1
		% within $Q3ww	0.146939	0.0357143	0.142292	0	0	0.5	0	0	0.2	0.2	0.190476
	Mazowieckie Voivodship	Count	36	8	38	2	0	0	0	0	4	0	4	44
		% within voivodship	0.818182	0.181818	0.863636	0.0454545	0	0	0	0	0.0909091	0	0.0909091
		% within $Q3ww	0.146939	0.142857	0.150198	0.2	0	0	0	0	0.2	0	0.190476
	Opolskie Voivodship	Count	10	2	10	2	0	0	0	0	0	0	0	10
		% within voivodship	1	0.2	1	0.2	0	0	0	0	0	0	0
		% within $Q3ww	0.0408163	0.0357143	0.0395257	0.2	0	0	0	0	0	0	0
	Podkarpackie Voivodship	Count	9	0	9	0	0	0	0	0	0	0	1	10
		% within voivodship	0.9	0	0.9	0	0	0	0	0	0	0	0.1
		% within $Q3ww	0.0367347	0	0.0355731	0	0	0	0	0	0	0	0.047619
	Podlaskie Voivodship	Count	22	6	22	0	0	0	0	0	0	2	0	28
		% within voivodship	0.785714	0.214286	0.785714	0	0	0	0	0	0	0.0714286	0
		% within $Q3ww	0.0897959	0.107143	0.0869565	0	0	0	0	0	0	0.2	0
	Pomorskie Voivodship	Count	14	8	14	0	0	0	0	2	0	0	2	18
		% within voivodship	0.777778	0.444444	0.777778	0	0	0	0	0.111111	0	0	0.111111
		% within $Q3ww	0.0571429	0.142857	0.055336	0	0	0	0	0.5	0	0	0.0952381
	Śląskie Voivodship	Count	20	2	20	2	0	2	0	0	2	4	2	22
		% within voivodship	0.909091	0.0909091	0.909091	0.0909091	0	0.0909091	0	0	0.0909091	0.181818	0.0909091
		% within $Q3ww	0.0816327	0.0357143	0.0790514	0.2	0	0.5	0	0	0.1	0.4	0.0952381
	Świętokrzyskie Voivodship	Count	14	8	14	0	0	0	2	0	4	0	0	18
		% within voivodship	0.777778	0.444444	0.777778	0	0	0	0.111111	0	0.222222	0	0
		% within $Q3ww	0.0571429	0.142857	0.055336	0	0	0	0.5	0	0.2	0	0
	Warmińsko-Mazurskie Voivodship	Count	2	2	2	0	0	0	2	0	0	0	2	6
		% within voivodship	0.333333	0.333333	0.333333	0	0	0	0.333333	0	0	0	0.333333
		% within $Q3ww	0.00816327	0.0357143	0.00790514	0	0	0	0.5	0	0	0	0.0952381
	Wielkopolskie Voivodship	Count	10	2	14	0	0	0	0	0	4	0	0	14
		% within voivodship	0.714286	0.142857	1	0	0	0	0	0	0.285714	0	0
		% within $Q3ww	0.0408163	0.0357143	0.055336	0	0	0	0	0	0.2	0	0
	Zachodniopomorskie Voivodship	Count	4	2	4	0	0	0	0	0	0	0	0	6
		% within voivodship	0.666667	0.333333	0.666667	0	0	0	0	0	0	0	0
		% within $Q3ww	0.0163265	0.0357143	0.0158103	0	0	0	0	0	0	0	0
Total		Count	245	56	253	10	2	4	4	4	20	10	21	300
X-squared = 259.09, df = 150, p-value = 7.893e-08, Cramer’s V = 0.2029546
Percentages and totals are based on respondents.
a. Dichotomy group divided at value 1.
Table S43. Contingency table between voivodship of main workplace and answers to the question "9. Considering all your AR patients aged 5 to 18, what treatment do you most often give them?".
Voivodship * the most frequently used treatment in patients with AR aged 5 to 18 years crosstabulation
			$Q4wwa										Total
			Q4 oral antihistamines	Q4 topical antihistamines	Q4 intranasal glucocorticoids	Q4 leukotriene receptor antagonists	Q4 medicines that decongestant blood vessels	Q4 systemic glucocorticoids	Q4 cholinergic receptor antagonists	Q4 combination of GCs and AH1	Q4 immunotherapy	Q4 I don't have such patients
Voivodship	Dolnośląskie Voivodship	Count	14	4	16	0	0	0	0	0	0	2	18
		% within voivodship	0.777778	0.222222	0.888889	0	0	0	0	0	0	0.111111
		% within $Q4ww	0.0600858	0.0689655	0.0686695	0	0	0	0	0	0	0.0645161
	Kujawsko-Pomorskie Voivodship	Count	8	2	10	2	0	0	0	0	0	0	10
		% within voivodship	0.8	0.2	1	0.2	0	0	0	0	0	0
		% within $Q4ww	0.0343348	0.0344828	0.0429185	0.117647	0	0	0	0	0	0
	Lubelskie Voivodship	Count	15	2	16	4	2	0	0	2	2	1	18
		% within voivodship	0.833333	0.111111	0.888889	0.222222	0.111111	0	0	0.111111	0.111111	0.0555556
		% within $Q4ww	0.0643777	0.0344828	0.0686695	0.235294	0.181818	0	0	0.166667	0.117647	0.0322581
	Lubuskie Voivodship	Count	4	0	0	0	0	0	0	0	0	0	4
		% within voivodship	1	0	0	0	0	0	0	0	0	0
		% within $Q4ww	0.0171674	0	0	0	0	0	0	0	0	0
	Łódzkie Voivodship	Count	22	6	22	0	0	0	0	0	0	8	34
		% within voivodship	0.647059	0.176471	0.647059	0	0	0	0	0	0	0.235294
		% within $Q4ww	0.0944206	0.103448	0.0944206	0	0	0	0	0	0	0.258065
	Małopolskie Voivodship	Count	38	10	38	0	2	0	0	2	4	0	40
		% within voivodship	0.95	0.25	0.95	0	0.05	0	0	0.05	0.1	0
		% within $Q4ww	0.16309	0.172414	0.16309	0	0.181818	0	0	0.166667	0.235294	0
	Mazowieckie Voivodship	Count	30	6	33	2	0	0	0	2	0	8	44
		% within voivodship	0.681818	0.136364	0.75	0.0454545	0	0	0	0.0454545	0	0.181818
		% within $Q4ww	0.128755	0.103448	0.141631	0.117647	0	0	0	0.166667	0	0.258065
	Opolskie Voivodship	Count	10	2	10	2	0	0	0	0	0	0	10
		% within voivodship	1	0.2	1	0.2	0	0	0	0	0	0
		% within $Q4ww	0.0429185	0.0344828	0.0429185	0.117647	0	0	0	0	0	0
	Podkarpackie Voivodship	Count	10	2	10	0	0	0	0	0	0	0	10
		% within voivodship	1	0.2	1	0	0	0	0	0	0	0
		% within $Q4ww	0.0429185	0.0344828	0.0429185	0	0	0	0	0	0	0
	Podlaskie Voivodship	Count	14	2	14	0	0	0	0	0	4	8	28
		% within voivodship	0.5	0.0714286	0.5	0	0	0	0	0	0.142857	0.285714
		% within $Q4ww	0.0600858	0.0344828	0.0600858	0	0	0	0	0	0.235294	0.258065
	Pomorskie Voivodship	Count	15	4	15	4	2	0	2	0	0	1	18
		% within voivodship	0.833333	0.222222	0.833333	0.222222	0.111111	0	0.111111	0	0	0.0555556
		% within $Q4ww	0.0643777	0.0689655	0.0643777	0.235294	0.181818	0	1	0	0	0.0322581
	Śląskie Voivodship	Count	22	2	16	0	2	0	0	2	4	0	22
		% within voivodship	1	0.0909091	0.727273	0	0.0909091	0	0	0.0909091	0.181818	0
		% within $Q3ww	0.0944206	0.0344828	0.0686695	0	0.181818	0	0	0.166667	0.235294	0
	Świętokrzyskie Voivodship	Count	13	8	15	1	1	2	0	2	1	1	18
		% within voivodship	0.722222	0.444444	0.833333	0.0555556	0.0555556	0.111111	0	0.111111	0.0555556	0.0555556
		% within $Q4ww	0.055794	0.137931	0.0643777	0.0588235	0.0909091	1	0	0.166667	0.0588235	0.0322581
	Warmińsko-Mazurskie Voivodship	Count	4	4	2	2	2	0	0	0	2	0	6
		% within voivodship	0.666667	0.666667	0.333333	0.333333	0.333333	0	0	0	0.333333	0
		% within $Q4ww	0.0171674	0.0689655	0.00858369	0.117647	0.181818	0	0	0	0.117647	0
	Wielkopolskie Voivodship	Count	8	2	12	0	0	0	0	2	0	2	14
		% within voivodship	0.571429	0.142857	0.857143	0	0	0	0	0.142857	0	0.142857
		% within $Q4ww	0.0343348	0.0344828	0.0515021	0	0	0	0	0.166667	0	0.0645161
	Zachodniopomorskie Voivodship	Count	6	2	4	0	0	0	0	0	0	0	6
		% within voivodship	1	0.333333	0.666667	0	0	0	0	0	0	0
		% within $Q4ww	0.0257511	0.0344828	0.0171674	0	0	0	0	0	0	0
Total		Count	233	58	233	17	11	2	2	12	17	31	300
X-squared = 222.64, df = 135, p-value = 3.057e-06, Cramer’s V = 0.2003982
Percentages and totals are based on respondents.
a. Dichotomy group divided at value 1.
Table S44. Contingency table between voivodship of main workplace and answers to the question "10. Considering all your youngest AR patients, children up to 5 years of age, what treatment do you most often give them?".
Voivodship * the most frequently used treatment in patients with AR up to 5 years of age crosstabulation
			$Q5wwa								Total
			Q5 oral antihistamines	Q5 topical antihistamines	Q5 intranasal glucocorticoids	Q5 leukotriene receptor antagonists	Q5 cromons	Q5 medicines that decongestant blood vessels	Q5 combination of GCs and AH1	Q5 I don't have such patients
Voivodship	Dolnośląskie Voivodship	Count	16	0	6	0	0	0	0	2	18
		% within voivodship	0.888889	0	0.333333	0	0	0	0	0.111111
		% within $Q5ww	0.0846561	0	0.0458015	0	0	0	0	0.0307692
	Kujawsko-Pomorskie Voivodship	Count	6	0	6	2	0	0	0	2	10
		% within voivodship	0.6	0	0.6	0.2	0	0	0	0.2
		% within $Q5ww	0.031746	0	0.0458015	0.333333	0	0	0	0.0307692
	Lubelskie Voivodship	Count	16	2	14	0	0	4	0	0	18
		% within voivodship	0.888889	0.111111	0.777778	0	0	0.222222	0	0
		% within $Q5ww	0.0846561	0.0512821	0.10687	0	0	0.333333	0	0
	Lubuskie Voivodship	Count	4	0	0	0	0	0	0	0	4
		% within voivodship	1	0	0	0	0	0	0	0
		% within $Q5ww	0.021164	0	0	0	0	0	0	0
	Łódzkie Voivodship	Count	15	3	12	0	0	0	0	11	34
		% within voivodship	0.441176	0.0882353	0.352941	0	0	0	0	0.323529
		% within $Q5ww	0.0793651	0.0769231	0.0916031	0	0	0	0	0.169231
	Małopolskie Voivodship	Count	20	8	8	0	2	2	0	14	40
		% within voivodship	0.5	0.2	0.2	0	0.05	0.05	0	0.35
		% within $Q5ww	0.10582	0.205128	0.0610687	0	0.2	0.166667	0	0.215385
	Mazowieckie Voivodship	Count	27	6	16	2	2	2	2	13	44
		% within voivodship	0.613636	0.136364	0.363636	0.0454545	0.0454545	0.0454545	0.0454545	0.295455
		% within $Q5ww	0.142857	0.153846	0.122137	0.333333	0.2	0.166667	0.333333	0.2
	Opolskie Voivodship	Count	6	2	8	0	2	0	0	0	10
		% within voivodship	0.6	0.2	0.8	0	0.2	0	0	0
		% within $Q5ww	0.031746	0.0512821	0.0610687	0	0.2	0	0	0
	Podkarpackie Voivodship	Count	8	2	4	0	0	0	0	2	10
		% within voivodship	0.8	0.2	0.4	0	0	0	0	0.2
		% within $Q5ww	0.042328	0.0512821	0.0305344	0	0	0	0	0.0307692
	Podlaskie Voivodship	Count	10	0	12	0	2	2	0	12	28
		% within voivodship	0.357143	0	0.428571	0	0.0714286	0.0714286	0	0.428571
		% within $Q5ww	0.0529101	0	0.0916031	0	0.2	0.166667	0	0.184615
	Pomorskie Voivodship	Count	15	2	17	2	0	0	0	1	18
		% within voivodship	0.833333	0.111111	0.944444	0.111111	0	0	0	0.0555556
		% within $Q5ww	0.0793651	0.0512821	0.129771	0.333333	0	0	0	0.0153846
	Śląskie Voivodship	Count	18	2	10	0	2	2	0	2	22
		% within voivodship	0.818182	0.0909091	0.454545	0	0.0909091	0.0909091	0	0.0909091
		% within $Q5ww	0.0952381	0.0512821	0.0763359	0	0.2	0.166667	0	0.0307692
	Świętokrzyskie Voivodship	Count	12	4	10	0	0	0	0	2	18
		% within voivodship	0.666667	0.222222	0.555556	0	0	0	0	0.111111
		% within $Q5ww	0.0634921	0.102564	0.0763359	0	0	0	0	0.0307692
	Warmińsko-Mazurskie Voivodship	Count	2	4	4	0	0	0	2	0	6
		% within voivodship	0.333333	0.666667	0.666667	0	0	0	0.333333	0
		% within $Q5ww	0.010582	0.102564	0.0305344	0	0	0	0.333333	0
	Wielkopolskie Voivodship	Count	8	2	4	0	0	0	2	4	14
		% within voivodship	0.571429	0.142857	0.285714	0	0	0	0.142857	0.285714
		% within $Q5ww	0.042328	0.0512821	0.0305344	0	0	0	0.333333	0.0615385
	Zachodniopomorskie Voivodship	Count	6	2	0	0	0	0	0	0	6
		% within voivodship	1	0.333333	0	0	0	0	0	0
		% within $Q5ww	0.031746	0.0512821	0	0	0	0	0	0
Total		Count	189	39	131	6	10	12	6	65	300
X-squared = 191.64, df = 105, p-value = 5.101e-07, Cramer’s V = 0.2444914
Percentages and totals are based on respondents.
a. Dichotomy group divided at value 1.
Table S45. Contingency table between voivodship of main workplace and answers to the question "11. Please indicate what factors you take into account when choosing a drug for AR.".
Voivodship * factors influenced the choice of drug for AR crosstabulation
			$Q6wwa																			Total
			Q6 efficiency	Q6 drug status	Q6 the duration of the drug's presence on the market	Q6 several forms of the drug	Q6 drug dosage	Q6 own experience with the drug	Q6 patient's age	Q6 drug price	Q6 refund	Q6 occurrence of adverse events	Q6 sedative effect	Q6 interactions with other drugs	Q6 clinical trial results	Q6 safety	Q6 symptoms and their severity	Q6 drug tolerance	Q6 patient preferences	Q6 drug availability	Q6 other
Voivodship	Dolnośląskie Voivodship	Count	12	0	0	5	2	0	2	3	0	4	3	0	0	5	1	4	0	0	6	18
		% within voivodship	0.666667	0	0	0.277778	0.111111	0	0.111111	0.166667	0	0.222222	0.166667	0	0	0.277778	0.0555556	0.222222	0	0	0.333333
		% within $Q6ww	0.0821918	0	0	0.121951	0.153846	0	0.0206186	0.032967	0	0.0952381	0.103448	0	0	0.0833333	0.0175439	0.222222	0	0	0.0779221
	Kujawsko-Pomorskie Voivodship	Count	5	0	0	1	0	0	1	0	0	4	0	0	0	2	4	0	0	1	2	10
		% within voivodship	0.5	0	0	0.1	0	0	0.1	0	0	0.4	0	0	0	0.2	0.4	0	0	0.1	0.2
		% within $Q6ww	0.0342466	0	0	0.0243902	0	0	0.0103093	0	0	0.0952381	0	0	0	0.0333333	0.0701754	0	0	0.0625	0.025974
	Lubelskie Voivodship	Count	8	2	0	2	1	0	9	6	2	4	1	0	0	2	2	2	0	0	1	18
		% within voivodship	0.444444	0.111111	0	0.111111	0.0555556	0	0.5	0.333333	0.111111	0.222222	0.0555556	0	0	0.111111	0.111111	0.111111	0	0	0.0555556
		% within $Q6ww	0.0547945	0.4	0	0.0487805	0.0769231	0	0.0927835	0.0659341	0.1	0.0952381	0.0344828	0	0	0.0333333	0.0350877	0.111111	0	0	0.012987
	Lubuskie Voivodship	Count	2	0	0	0	0	0	2	2	2	0	0	0	0	0	2	0	0	0	0	4
		% within voivodship	0.5	0	0	0	0	0	0.5	0.5	0.5	0	0	0	0	0	0.5	0	0	0	0
		% within $Q6ww	0.0136986	0	0	0	0	0	0.0206186	0.021978	0.1	0	0	0	0	0	0.0350877	0	0	0	0
	Łódzkie Voivodship	Count	16	0	0	11	4	0	13	9	3	4	6	0	1	4	7	2	2	0	10	34
		% within voivodship	0.470588	0	0	0.323529	0.117647	0	0.382353	0.264706	0.0882353	0.117647	0.176471	0	0.0294118	0.117647	0.205882	0.0588235	0.0588235	0	0.294118
		% within $Q6ww	0.109589	0	0	0.268293	0.307692	0	0.134021	0.0989011	0.15	0.0952381	0.206897	0	0.125	0.0666667	0.122807	0.111111	0.125	0	0.12987
	Małopolskie Voivodship	Count	14	0	0	9	4	11	7	6	4	7	6	2	4	13	5	0	5	2	5	40
		% within voivodship	0.35	0	0	0.225	0.1	0.275	0.175	0.15	0.1	0.175	0.15	0.05	0.1	0.325	0.125	0	0.125	0.05	0.125
		% within $Q6ww	0.0958904	0	0	0.219512	0.307692	0.55	0.0721649	0.0659341	0.2	0.166667	0.206897	0.166667	0.5	0.216667	0.0877193	0	0.3125	0.125	0.0649351
	Mazowieckie Voivodship	Count	28	1	0	4	0	3	18	15	0	5	6	4	0	6	6	3	4	6	13	44
		% within voivodship	0.636364	0.0227273	0	0.0909091	0	0.0681818	0.409091	0.340909	0	0.113636	0.136364	0.0909091	0	0.136364	0.136364	0.0681818	0.0909091	0.136364	0.295455
		% within $Q6ww	0.191781	0.2	0	0.097561	0	0.15	0.185567	0.164835	0	0.119048	0.206897	0.333333	0	0.1	0.105263	0.166667	0.25	0.375	0.168831
	Opolskie Voivodship	Count	4	0	0	0	0	0	3	7	2	0	0	0	0	2	3	0	0	0	5	10
		% within voivodship	0.4	0	0	0	0	0	0.3	0.7	0.2	0	0	0	0	0.2	0.3	0	0	0	0.5
		% within $Q6ww	0.0273973	0	0	0	0	0	0.0309278	0.0769231	0.1	0	0	0	0	0.0333333	0.0526316	0	0	0	0.0649351
	Podkarpackie Voivodship	Count	5	0	0	0	0	0	3	2	0	1	0	0	0	3	2	0	0	0	1	10
		% within voivodship	0.5	0	0	0	0	0	0.3	0.2	0	0.1	0	0	0	0.3	0.2	0	0	0	0.1
		% within $Q6ww	0.0342466	0	0	0	0	0	0.0309278	0.021978	0	0.0238095	0	0	0	0.05	0.0350877	0	0	0	0.012987
	Podlaskie Voivodship	Count	17	1	1	0	0	1	6	13	4	1	0	2	0	8	7	0	1	0	8	28
		% within voivodship	0.607143	0.0357143	0.0357143	0	0	0.0357143	0.214286	0.464286	0.142857	0.0357143	0	0.0714286	0	0.285714	0.25	0	0.0357143	0	0.285714
		% within $Q6ww	0.116438	0.2	1	0	0	0.05	0.0618557	0.142857	0.2	0.0238095	0	0.166667	0	0.133333	0.122807	0	0.0625	0	0.103896
	Pomorskie Voivodship	Count	7	0	0	2	0	2	10	6	0	1	2	0	1	2	4	0	2	0	9	18
		% within voivodship	0.388889	0	0	0.111111	0	0.111111	0.555556	0.333333	0	0.0555556	0.111111	0	0.0555556	0.111111	0.222222	0	0.111111	0	0.5
		% within $Q6ww	0.0479452	0	0	0.0487805	0	0.1	0.103093	0.0659341	0	0.0238095	0.0689655	0	0.125	0.0333333	0.0701754	0	0.125	0	0.116883
	Śląskie Voivodship	Count	6	0	0	4	0	0	9	8	0	6	2	0	0	7	5	5	0	1	7	22
		% within voivodship	0.272727	0	0	0.181818	0	0	0.409091	0.363636	0	0.272727	0.0909091	0	0	0.318182	0.227273	0.227273	0	0.0454545	0.318182
		% within $Q6ww	0.0410959	0	0	0.097561	0	0	0.0927835	0.0879121	0	0.142857	0.0689655	0	0	0.116667	0.0877193	0.277778	0	0.0625	0.0909091
	Świętokrzyskie Voivodship	Count	9	1	0	0	0	0	8	6	0	1	0	0	0	3	6	0	0	2	8	18
		% within voivodship	0.5	0.0555556	0	0	0	0	0.444444	0.333333	0	0.0555556	0	0	0	0.166667	0.333333	0	0	0.111111	0.444444
		% within $Q6ww	0.0616438	0.2	0	0	0	0	0.0824742	0.0659341	0	0.0238095	0	0	0	0.05	0.105263	0	0	0.125	0.103896
	Warmińsko-Mazurskie Voivodship	Count	4	0	0	2	2	0	2	0	0	1	0	0	0	1	1	0	0	0	0	6
		% within voivodship	0.666667	0	0	0.333333	0.333333	0	0.333333	0	0	0.166667	0	0	0	0.166667	0.166667	0	0	0	0
		% within $Q6ww	0.0273973	0	0	0.0487805	0.153846	0	0.0206186	0	0	0.0238095	0	0	0	0.0166667	0.0175439	0	0	0	0
	Wielkopolskie Voivodship	Count	7	0	0	1	0	2	4	8	3	3	2	4	0	2	1	0	0	4	0	14
		% within voivodship	0.5	0	0	0.0714286	0	0.142857	0.285714	0.571429	0.214286	0.214286	0.142857	0.285714	0	0.142857	0.0714286	0	0	0.285714	0
		% within $Q6ww	0.0479452	0	0	0.0243902	0	0.1	0.0412371	0.0879121	0.15	0.0714286	0.0689655	0.333333	0	0.0333333	0.0175439	0	0	0.25	0
	Zachodniopomorskie Voivodship	Count	2	0	0	0	0	1	0	0	0	0	1	0	2	0	1	2	2	0	2	6
		% within voivodship	0.333333	0	0	0	0	0.166667	0	0	0	0	0.166667	0	0.333333	0	0.166667	0.333333	0.333333	0	0.333333
		% within $Q6ww	0.0136986	0	0	0	0	0.05	0	0	0	0	0.0344828	0	0.25	0	0.0175439	0.111111	0.125	0	0.025974
Total		Count	146	5	1	41	13	20	97	91	20	42	29	12	8	60	57	18	16	16	77	300
X-squared = 440.75, df = 270, p-value = 2.378e-10, Cramer’s V = 0.1954731
Percentages and totals are based on respondents.
a. Dichotomy group divided at value 1.
Table S46. Contingency table between voivodship of main workplace and answers to the question "13. Which route of drug administration is preferred by patients?".
Voivodship* drug administration routes preferred by patients crosstabulation
			$Q8wwa					Total
			Q8 oral	Q8 intranasal	Q8 conjunctival	Q8 sublingual	Q8 other
Voivodship	Dolnośląskie Voivodship	Count	14	2	0	2	0	18
		% within voivodship	0.777778	0.111111	0	0.111111	0
		% within $Q8ww	0.0514706	0.03125	0	0.5	0
	Kujawsko-Pomorskie Voivodship	Count	8	2	0	0	0	10
		% within voivodship	0.8	0.2	0	0	0
		% within $Q8ww	0.0294118	0.03125	0	0	0
	Lubelskie Voivodship	Count	18	4	0	0	0	18
		% within voivodship	1	0.222222	0	0	0
		% within $Q8ww	0.0661765	0.0625	0	0	0
	Lubuskie Voivodship	Count	4	0	0	0	0	4
		% within voivodship	1	0	0	0	0
		% within $Q8ww	0.0147059	0	0	0	0
	Łódzkie Voivodship	Count	32	10	0	0	2	34
		% within voivodship	0.941176	0.294118	0	0	0.0588235
		% within $Q8ww	0.117647	0.15625	0	0	0.333333
	Małopolskie Voivodship	Count	38	8	2	0	2	40
		% within voivodship	0.95	0.2	0.05	0	0.05
		% within $Q8ww	0.139706	0.125	1	0	0.333333
	Mazowieckie Voivodship	Count	38	10	0	0	2	44
		% within voivodship	0.863636	0.227273	0	0	0.0454545
		% within $Q8ww	0.139706	0.15625	0	0	0.333333
	Opolskie Voivodship	Count	10	2	0	0	0	10
		% within voivodship	1	0.2	0	0	0
		% within $Q8ww	0.0367647	0.03125	0	0	0
	Podkarpackie Voivodship	Count	10	2	0	0	0	10
		% within voivodship	1	0.2	0	0	0
		% within $Q8ww	0.0367647	0.03125	0	0	0
	Podlaskie Voivodship	Count	26	6	0	0	0	28
		% within voivodship	0.928571	0.214286	0	0	0
		% within $Q8ww	0.0955882	0.09375	0	0	0
	Pomorskie Voivodship	Count	18	2	0	2	0	18
		% within voivodship	1	0.111111	0	0.111111	0
		% within $Q8ww	0.0661765	0.03125	0	0.5	0
	Śląskie Voivodship	Count	20	2	0	0	0	22
		% within voivodship	0.909091	0.0909091	0	0	0
		% within $Q8ww	0.0735294	0.03125	0	0	0
	Świętokrzyskie Voivodship	Count	14	8	0	0	0	18
		% within voivodship	0.777778	0.444444	0	0	0
		% within $Q8ww	0.0514706	0.125	0	0	0
	Warmińsko-Mazurskie Voivodship	Count	6	0	0	0	0	6
		% within voivodship	1	0	0	0	0
		% within $Q8ww	0.0220588	0	0	0	0
	Wielkopolskie Voivodship	Count	12	4	0	0	0	14
		% within voivodship	0.857143	0.285714	0	0	0
		% within $Q8ww	0.0441176	0.0625	0	0	0
	Zachodniopomorskie Voivodship	Count	4	2	0	0	0	6
		% within voivodship	0.666667	0.333333	0	0	0
		% within $Q8ww	0.0147059	0.03125	0	0	0
Total		Count	272	64	2	4	6	300
X-squared = 63.966, df = 60, p-value = 0.3391, Cramer’s V = 0.214365
Percentages and totals are based on respondents.
a. Dichotomy group divided at value 1.
Table S47. Contingency table between voivodship of main workplace and answers to the question "15. In your opinion, how much is a patient willing to pay for monthly AR therapy, depending on its form?".
Voivodship *mild form - price crosstabulation
			Q10 mild - price							Total
			≤15 PLN	16-30 PLN	31-50 PLN	≥ 51 PLN	difficult to say	any price	other answers
Voivodship	Dolnośląskie Voivodship	Count	0	2	12	2	2	0	0	18
		% within voivodship	0	0.111111	0.666667	0.111111	0.111111	0	0	1
		% within Q10 mild - price	0	0.0253165	0.11215	0.08	0.0350877	0	0	0.06
	Kujawsko-Pomorskie Voivodship	Count	0	1	3	3	3	0	0	10
		% within voivodship	0	0.1	0.3	0.3	0.3	0	0	1
		% within Q10 mild - price	0	0.0126582	0.0280374	0.12	0.0526316	0	0	0.0333333
	Lubelskie Voivodship	Count	0	2	7	0	7	0	2	18
		% within voivodship	0	0.111111	0.388889	0	0.388889	0	0.111111	1
		% within Q10 mild - price	0	0.0253165	0.0654206	0	0.122807	0	0.166667	0.06
	Lubuskie Voivodship	Count	0	2	2	0	0	0	0	4
		% within voivodship	0	0.5	0.5	0	0	0	0	1
		% within Q10 mild - price	0	0.0253165	0.0186916	0	0	0	0	0.0133333
	Łódzkie Voivodship	Count	1	14	10	0	6	2	1	34
		% within voivodship	0.0294118	0.411765	0.294118	0	0.176471	0.0588235	0.0294118	1
		% within Q10 mild - price	0.111111	0.177215	0.0934579	0	0.105263	0.181818	0.0833333	0.113333
	Małopolskie Voivodship	Count	3	8	14	1	8	3	3	40
		% within voivodship	0.075	0.2	0.35	0.025	0.2	0.075	0.075	1
		% within Q10 mild - price	0.333333	0.101266	0.130841	0.04	0.140351	0.272727	0.25	0.133333
	Mazowieckie Voivodship	Count	0	13	16	1	9	3	2	44
		% within voivodship	0	0.295455	0.363636	0.0227273	0.204545	0.0681818	0.0454545	1
		% within Q10 mild - price	0	0.164557	0.149533	0.04	0.157895	0.272727	0.166667	0.146667
	Opolskie Voivodship	Count	0	2	4	2	2	0	0	10
		% within voivodship	0	0.2	0.4	0.2	0.2	0	0	1
		% within Q10 mild - price	0	0.0253165	0.0373832	0.08	0.0350877	0	0	0.0333333
	Podkarpackie Voivodship	Count	0	1	4	2	3	0	0	10
		% within voivodship	0	0.1	0.4	0.2	0.3	0	0	1
		% within Q10 mild - price	0	0.0126582	0.0373832	0.08	0.0526316	0	0	0.0333333
	Podlaskie Voivodship	Count	1	10	9	6	2	0	0	28
		% within voivodship	0.0357143	0.357143	0.321429	0.214286	0.0714286	0	0	1
		% within Q10 mild - price	0.111111	0.126582	0.0841121	0.24	0.0350877	0	0	0.0933333
	Pomorskie Voivodship	Count	1	8	7	2	0	0	0	18
		% within voivodship	0.0555556	0.444444	0.388889	0.111111	0	0	0	1
		% within Q10 mild - price	0.111111	0.101266	0.0654206	0.08	0	0	0	0.06
	Śląskie Voivodship	Count	0	6	8	0	5	0	3	22
		% within voivodship	0	0.272727	0.363636	0	0.227273	0	0.136364	1
		% within Q10 mild - price	0	0.0759494	0.0747664	0	0.0877193	0	0.25	0.0733333
	Świętokrzyskie Voivodship	Count	0	2	4	2	7	2	1	18
		% within voivodship	0	0.111111	0.222222	0.111111	0.388889	0.111111	0.0555556	1
		% within Q10 mild - price	0	0.0253165	0.0373832	0.08	0.122807	0.181818	0.0833333	0.06
	Warmińsko-Mazurskie Voivodship	Count	0	0	2	2	2	0	0	6
		% within voivodship	0	0	0.333333	0.333333	0.333333	0	0	1
		% within Q10 mild - price	0	0	0.0186916	0.08	0.0350877	0	0	0.02
	Wielkopolskie Voivodship	Count	2	4	4	2	1	1	0	14
		% within voivodship	0.142857	0.285714	0.285714	0.142857	0.0714286	0.0714286	0	1
		% within Q10 mild - price	0.222222	0.0506329	0.0373832	0.08	0.0175439	0.0909091	0	0.0466667
	Zachodniopomorskie Voivodship	Count	1	4	1	0	0	0	0	6
		% within voivodship	0.166667	0.666667	0.166667	0	0	0	0	1
		% within Q10 mild - price	0.111111	0.0506329	0.00934579	0	0	0	0	0.02
Total		Count	9	79	107	25	57	11	12	300
		% within voivodship	0.03	0.263333	0.356667	0.0833333	0.19	0.0366667	0.04	1
		% within Q10 mild - price	1	1	1	1	1	1	1	1
X-squared = 120.37, df = 90, p-value = 0.01794, Cramer’s V = 0.2585959
Table S48. Contingency table between voivodship of main workplace and answers to the question "15. In your opinion, how much is a patient willing to pay for monthly AR therapy, depending on its form?".
Voivodship *moderate form - price crosstabulation
			Q10 moderate - price							Total
			≤30 PLN	31-50 PLN	51-100 PLN	≥ 101 PLN	difficult to say	any price	other answers
Voivodship	Dolnośląskie Voivodship	Count	0	5	10	1	1	1	0	18
		% within voivodship	0	0.277778	0.555556	0.0555556	0.0555556	0.0555556	0	1
		% within Q10 moderate - price	0	0.0471698	0.128205	0.0909091	0.0163934	0.0714286	0	0.06
	Kujawsko-Pomorskie Voivodship	Count	0	3	4	0	3	0	0	10
		% within voivodship	0	0.3	0.4	0	0.3	0	0	1
		% within Q10 moderate - price	0	0.0283019	0.0512821	0	0.0491803	0	0	0.0333333
	Lubelskie Voivodship	Count	0	8	1	0	9	0	0	18
		% within voivodship	0	0.444444	0.0555556	0	0.5	0	0	1
		% within Q10 moderate - price	0	0.0754717	0.0128205	0	0.147541	0	0	0.06
	Lubuskie Voivodship	Count	1	3	0	0	0	0	0	4
		% within voivodship	0.25	0.75	0	0	0	0	0	1
		% within Q10 moderate - price	0.0416667	0.0283019	0	0	0	0	0	0.0133333
	Łódzkie Voivodship	Count	3	14	5	0	8	2	2	34
		% within voivodship	0.0882353	0.411765	0.147059	0	0.235294	0.0588235	0.0588235	1
		% within Q10 moderate - price	0.125	0.132075	0.0641026	0	0.131148	0.142857	0.333333	0.113333
	Małopolskie Voivodship	Count	3	13	10	1	7	4	2	40
		% within voivodship	0.075	0.325	0.25	0.025	0.175	0.1	0.05	1
		% within Q10 moderate - price	0.125	0.122642	0.128205	0.0909091	0.114754	0.285714	0.333333	0.133333
	Mazowieckie Voivodship	Count	1	19	9	2	10	3	0	44
		% within voivodship	0.0227273	0.431818	0.204545	0.0454545	0.227273	0.0681818	0	1
		% within Q10 moderate - price	0.0416667	0.179245	0.115385	0.181818	0.163934	0.214286	0	0.146667
	Opolskie Voivodship	Count	1	2	5	0	2	0	0	10
		% within voivodship	0.1	0.2	0.5	0	0.2	0	0	1
		% within Q10 moderate - price	0.0416667	0.0188679	0.0641026	0	0.0327869	0	0	0.0333333
	Podkarpackie Voivodship	Count	0	1	6	0	3	0	0	10
		% within voivodship	0	0.1	0.6	0	0.3	0	0	1
		% within Q10 moderate - price	0	0.00943396	0.0769231	0	0.0491803	0	0	0.0333333
	Podlaskie Voivodship	Count	4	10	7	5	2	0	0	28
		% within voivodship	0.142857	0.357143	0.25	0.178571	0.0714286	0	0	1
		% within Q10 moderate - price	0.166667	0.0943396	0.0897436	0.454545	0.0327869	0	0	0.0933333
	Pomorskie Voivodship	Count	2	5	9	1	1	0	0	18
		% within voivodship	0.111111	0.277778	0.5	0.0555556	0.0555556	0	0	1
		% within Q10 moderate - price	0.0833333	0.0471698	0.115385	0.0909091	0.0163934	0	0	0.06
	Śląskie Voivodship	Count	3	8	3	0	5	1	2	22
		% within voivodship	0.136364	0.363636	0.136364	0	0.227273	0.0454545	0.0909091	1
		% within Q10 moderate - price	0.125	0.0754717	0.0384615	0	0.0819672	0.0714286	0.333333	0.0733333
	Świętokrzyskie Voivodship	Count	1	2	5	1	7	2	0	18
		% within voivodship	0.0555556	0.111111	0.277778	0.0555556	0.388889	0.111111	0	1
		% within Q10 moderate - price	0.0416667	0.0188679	0.0641026	0.0909091	0.114754	0.142857	0	0.06
	Warmińsko-Mazurskie Voivodship	Count	0	2	2	0	2	0	0	6
		% within voivodship	0	0.333333	0.333333	0	0.333333	0	0	1
		% within Q10 moderate - price	0	0.0188679	0.025641	0	0.0327869	0	0	0.02
	Wielkopolskie Voivodship	Count	4	6	2	0	1	1	0	14
		% within voivodship	0.285714	0.428571	0.142857	0	0.0714286	0.0714286	0	1
		% within Q10 moderate - price	0.166667	0.0566038	0.025641	0	0.0163934	0.0714286	0	0.0466667
	Zachodniopomorskie Voivodship	Count	1	5	0	0	0	0	0	6
		% within voivodship	0.166667	0.833333	0	0	0	0	0	1
		% within Q10 moderate - price	0.0416667	0.0471698	0	0	0	0	0	0.02
Total		Count	24	106	78	11	61	14	6	300
		% within voivodship	0.08	0.353333	0.26	0.0366667	0.203333	0.0466667	0.02	1
		% within Q10 moderate - price	1	1	1	1	1	1	1	1
X-squared = 127.12, df = 90, p-value = 0.006105, Cramer’s V = 0.2657475
Table S49. Contingency table between voivodship of main workplace and answers to the question "15. In your opinion, how much is a patient willing to pay for monthly AR therapy, depending on its form?".
Voivodship *severe form - price crosstabulation
			Q10 severe - price							Total
			≤50 PLN	51-100 PLN	101-200 PLN	≥201 PLN	difficult to say	any price	other answers
Voivodship	Dolnośląskie Voivodship	Count	0	7	6	3	2	0	0	18
		% within voivodship	0	0.388889	0.333333	0.166667	0.111111	0	0	1
		% within Q10 severe - price	0	0.0542636	0.107143	0.333333	0.0377358	0	0	0.06
	Kujawsko-Pomorskie Voivodship	Count	0	6	1	0	3	0	0	10
		% within voivodship	0	0.6	0.1	0	0.3	0	0	1
		% within Q10 severe - price	0	0.0465116	0.0178571	0	0.0566038	0	0	0.0333333
	Lubelskie Voivodship	Count	0	9	2	0	4	3	0	18
		% within voivodship	0	0.5	0.111111	0	0.222222	0.166667	0	1
		% within Q10 severe - price	0	0.0697674	0.0357143	0	0.0754717	0.125	0	0.06
	Lubuskie Voivodship	Count	1	3	0	0	0	0	0	4
		% within voivodship	0.25	0.75	0	0	0	0	0	1
		% within Q10 severe - price	0.0416667	0.0232558	0	0	0	0	0	0.0133333
	Łódzkie Voivodship	Count	2	16	3	0	6	6	1	34
		% within voivodship	0.0588235	0.470588	0.0882353	0	0.176471	0.176471	0.0294118	1
		% within Q10 severe - price	0.0833333	0.124031	0.0535714	0	0.113208	0.25	0.2	0.113333
	Małopolskie Voivodship	Count	4	11	11	2	7	4	1	40
		% within voivodship	0.1	0.275	0.275	0.05	0.175	0.1	0.025	1
		% within Q10 severe - price	0.166667	0.0852713	0.196429	0.222222	0.132075	0.166667	0.2	0.133333
	Mazowieckie Voivodship	Count	0	25	8	0	7	3	1	44
		% within voivodship	0	0.568182	0.181818	0	0.159091	0.0681818	0.0227273	1
		% within Q10 severe - price	0	0.193798	0.142857	0	0.132075	0.125	0.2	0.146667
	Opolskie Voivodship	Count	1	4	2	1	2	0	0	10
		% within voivodship	0.1	0.4	0.2	0.1	0.2	0	0	1
		% within Q10 severe - price	0.0416667	0.0310078	0.0357143	0.111111	0.0377358	0	0	0.0333333
	Podkarpackie Voivodship	Count	0	6	1	0	3	0	0	10
		% within voivodship	0	0.6	0.1	0	0.3	0	0	1
		% within Q10 severe - price	0	0.0465116	0.0178571	0	0.0566038	0	0	0.0333333
	Podlaskie Voivodship	Count	4	10	10	1	2	1	0	28
		% within voivodship	0.142857	0.357143	0.357143	0.0357143	0.0714286	0.0357143	0	1
		% within Q10 severe - price	0.166667	0.0775194	0.178571	0.111111	0.0377358	0.0416667	0	0.0933333
	Pomorskie Voivodship	Count	2	8	5	2	1	0	0	18
		% within voivodship	0.111111	0.444444	0.277778	0.111111	0.0555556	0	0	1
		% within Q10 severe - price	0.0833333	0.0620155	0.0892857	0.222222	0.0188679	0	0	0.06
	Śląskie Voivodship	Count	1	8	2	0	6	3	2	22
		% within voivodship	0.0454545	0.363636	0.0909091	0	0.272727	0.136364	0.0909091	1
		% within Q10 severe - price	0.0416667	0.0620155	0.0357143	0	0.113208	0.125	0.4	0.0733333
	Świętokrzyskie Voivodship	Count	2	4	3	0	7	2	0	18
		% within voivodship	0.111111	0.222222	0.166667	0	0.388889	0.111111	0	1
		% within Q10 severe - price	0.0833333	0.0310078	0.0535714	0	0.132075	0.0833333	0	0.06
	Warmińsko-Mazurskie Voivodship	Count	1	2	1	0	2	0	0	6
		% within voivodship	0.166667	0.333333	0.166667	0	0.333333	0	0	1
		% within Q10 severe - price	0.0416667	0.0155039	0.0178571	0	0.0377358	0	0	0.02
	Wielkopolskie Voivodship	Count	5	5	1	0	1	2	0	14
		% within voivodship	0.357143	0.357143	0.0714286	0	0.0714286	0.142857	0	1
		% within Q10 severe - price	0.208333	0.0387597	0.0178571	0	0.0188679	0.0833333	0	0.0466667
	Zachodniopomorskie Voivodship	Count	1	5	0	0	0	0	0	6
		% within voivodship	0.166667	0.833333	0	0	0	0	0	1
		% within Q10 severe - price	0.0416667	0.0387597	0	0	0	0	0	0.02
Total		Count	24	129	56	9	53	24	5	300
		% within voivodship	0.08	0.43	0.186667	0.03	0.176667	0.08	0.0166667	1
		% within Q10 severe - price	1	1	1	1	1	1	1	1
X-squared = 117.87, df = 90, p-value = 0.02597, Cramer’s V = 0.2559015
Table S50. Contingency table between voivodship of main workplace and answers to the question "16. Does the patient choose a cheaper drug for 1 month or a more expensive drug that will be enough for 2 months of therapy?".
Voivodship * choice crosstabulation
			Q11			Total
			less for month	difficult to say	more for two months
Voivodship	Dolnośląskie Voivodship	Count	8	2	8	18
		% within voivodship	0.444444	0.111111	0.444444	1
		% within Q11	0.08	0.031746	0.0588235	0.0602007
	Kujawsko-Pomorskie Voivodship	Count	4	2	4	10
		% within voivodship	0.4	0.2	0.4	1
		% within Q11	0.04	0.031746	0.0294118	0.0334448
	Lubelskie Voivodship	Count	4	1	13	18
		% within voivodship	0.222222	0.0555556	0.722222	1
		% within Q11	0.04	0.015873	0.0955882	0.0602007
	Lubuskie Voivodship	Count	0	2	2	4
		% within voivodship	0	0.5	0.5	1
		% within Q11	0	0.031746	0.0147059	0.0133779
	Łódzkie Voivodship	Count	10	6	18	34
		% within voivodship	0.294118	0.176471	0.529412	1
		% within Q11	0.1	0.0952381	0.132353	0.113712
	Małopolskie Voivodship	Count	14	6	20	40
		% within voivodship	0.35	0.15	0.5	1
		% within Q11	0.14	0.0952381	0.147059	0.133779
	Mazowieckie Voivodship	Count	18	11	15	44
		% within voivodship	0.409091	0.25	0.340909	1
		% within Q11	0.18	0.174603	0.110294	0.147157
	Opolskie Voivodship	Count	4	0	6	10
		% within voivodship	0.4	0	0.6	1
		% within Q11	0.04	0	0.0441176	0.0334448
	Podkarpackie Voivodship	Count	2	6	2	10
		% within voivodship	0.2	0.6	0.2	1
		% within Q11	0.02	0.0952381	0.0147059	0.0334448
	Podlaskie Voivodship	Count	12	4	12	28
		% within voivodship	0.428571	0.142857	0.428571	1
		% within Q11	0.12	0.0634921	0.0882353	0.0936455
	Pomorskie Voivodship	Count	12	2	4	18
		% within voivodship	0.666667	0.111111	0.222222	1
		% within Q11	0.12	0.031746	0.0294118	0.0602007
	Śląskie Voivodship	Count	4	4	14	22
		% within voivodship	0.181818	0.181818	0.636364	1
		% within Q11	0.04	0.0634921	0.102941	0.0735786
	Świętokrzyskie Voivodship	Count	4	5	8	17
		% within voivodship	0.235294	0.294118	0.470588	1
		% within Q11	0.04	0.0793651	0.0588235	0.0568562
	Warmińsko-Mazurskie Voivodship	Count	0	4	2	6
		% within voivodship	0	0.666667	0.333333	1
		% within Q11	0	0.0634921	0.0147059	0.0200669
	Wielkopolskie Voivodship	Count	2	6	6	14
		% within voivodship	0.142857	0.428571	0.428571	1
		% within Q11	0.02	0.0952381	0.0441176	0.0468227
	Zachodniopomorskie Voivodship	Count	2	2	2	6
		% within voivodship	0.333333	0.333333	0.333333	1
		% within Q11	0.02	0.031746	0.0147059	0.0200669
Total		Count	100	63	136	299
		% within voivodship	0.334448	0.210702	0.454849	1
		% within Q11	1	1	1	1
X-squared = 54.124, df = 30, p-value = 0.004453, Cramer’s V = 0.300847
Table S51. Contingency table between voivodship of main workplace and answers to the question "17. In your opinion, how much is a patient willing to spend per month on all medications used (for all his/her ailments)?"
Voivodship * expenses crosstabulation
			Q12								Total
			≤ 100 PLN	101-150 PLN	151-200 PLN	201-300 PLN	≥301 PLN	difficult to say	any price	other answers
Voivodship	Dolnośląskie Voivodship	Count	2	1	2	3	2	7	1	0	18
		% within voivodship	0.111111	0.0555556	0.111111	0.166667	0.111111	0.388889	0.0555556	0	1
		% within Q12	0.0465116	0.0169492	0.0465116	0.0857143	0.0740741	0.0864198	0.142857	0	0.06
	Kujawsko-Pomorskie Voivodship	Count	0	4	1	1	0	4	0	0	10
		% within voivodship	0	0.4	0.1	0.1	0	0.4	0	0	1
		% within Q12	0	0.0677966	0.0232558	0.0285714	0	0.0493827	0	0	0.0333333
	Lubelskie Voivodship	Count	2	4	0	4	0	6	2	0	18
		% within voivodship	0.111111	0.222222	0	0.222222	0	0.333333	0.111111	0	1
		% within Q12	0.0465116	0.0677966	0	0.114286	0	0.0740741	0.285714	0	0.06
	Lubuskie Voivodship	Count	1	1	0	1	0	0	0	1	4
		% within voivodship	0.25	0.25	0	0.25	0	0	0	0.25	1
		% within Q12	0.0232558	0.0169492	0	0.0285714	0	0	0	0.2	0.0133333
	Łódzkie Voivodship	Count	7	9	5	5	3	4	0	1	34
		% within voivodship	0.205882	0.264706	0.147059	0.147059	0.0882353	0.117647	0	0.0294118	1
		% within Q12	0.162791	0.152542	0.116279	0.142857	0.111111	0.0493827	0	0.2	0.113333
	Małopolskie Voivodship	Count	1	5	4	7	6	15	1	1	40
		% within voivodship	0.025	0.125	0.1	0.175	0.15	0.375	0.025	0.025	1
		% within Q12	0.0232558	0.0847458	0.0930233	0.2	0.222222	0.185185	0.142857	0.2	0.133333
	Mazowieckie Voivodship	Count	7	10	6	4	3	14	0	0	44
		% within voivodship	0.159091	0.227273	0.136364	0.0909091	0.0681818	0.318182	0	0	1
		% within Q12	0.162791	0.169492	0.139535	0.114286	0.111111	0.17284	0	0	0.146667
	Opolskie Voivodship	Count	3	3	0	0	2	2	0	0	10
		% within voivodship	0.3	0.3	0	0	0.2	0.2	0	0	1
		% within Q12	0.0697674	0.0508475	0	0	0.0740741	0.0246914	0	0	0.0333333
	Podkarpackie Voivodship	Count	0	2	3	1	2	2	0	0	10
		% within voivodship	0	0.2	0.3	0.1	0.2	0.2	0	0	1
		% within Q12	0	0.0338983	0.0697674	0.0285714	0.0740741	0.0246914	0	0	0.0333333
	Podlaskie Voivodship	Count	7	7	5	1	1	7	0	0	28
		% within voivodship	0.25	0.25	0.178571	0.0357143	0.0357143	0.25	0	0	1
		% within Q12	0.162791	0.118644	0.116279	0.0285714	0.037037	0.0864198	0	0	0.0933333
	Pomorskie Voivodship	Count	4	6	4	2	0	2	0	0	18
		% within voivodship	0.222222	0.333333	0.222222	0.111111	0	0.111111	0	0	1
		% within Q12	0.0930233	0.101695	0.0930233	0.0571429	0	0.0246914	0	0	0.06
	Śląskie Voivodship	Count	3	1	5	2	2	7	1	1	22
		% within voivodship	0.136364	0.0454545	0.227273	0.0909091	0.0909091	0.318182	0.0454545	0.0454545	1
		% within Q12	0.0697674	0.0169492	0.116279	0.0571429	0.0740741	0.0864198	0.142857	0.2	0.0733333
	Świętokrzyskie Voivodship	Count	4	2	3	1	0	6	1	1	18
		% within voivodship	0.222222	0.111111	0.166667	0.0555556	0	0.333333	0.0555556	0.0555556	1
		% within Q12	0.0930233	0.0338983	0.0697674	0.0285714	0	0.0740741	0.142857	0.2	0.06
	Warmińsko-Mazurskie Voivodship	Count	1	1	1	1	1	1	0	0	6
		% within voivodship	0.166667	0.166667	0.166667	0.166667	0.166667	0.166667	0	0	1
		% within Q12	0.0232558	0.0169492	0.0232558	0.0285714	0.037037	0.0123457	0	0	0.02
	Wielkopolskie Voivodship	Count	0	2	3	1	5	2	1	0	14
		% within voivodship	0	0.142857	0.214286	0.0714286	0.357143	0.142857	0.0714286	0	1
		% within Q12	0	0.0338983	0.0697674	0.0285714	0.185185	0.0246914	0.142857	0	0.0466667
	Zachodniopomorskie Voivodship	Count	1	1	1	1	0	2	0	0	6
		% within voivodship	0.166667	0.166667	0.166667	0.166667	0	0.333333	0	0	1
		% within Q12	0.0232558	0.0169492	0.0232558	0.0285714	0	0.0246914	0	0	0.02
Total		Count	43	59	43	35	27	81	7	5	300
		% within voivodship	0.143333	0.196667	0.143333	0.116667	0.09	0.27	0.0233333	0.0166667	1
		% within Q12	1	1	1	1	1	1	1	1	1
X-squared = 114.3, df = 105, p-value = 0.2516, Cramer’s V = 0.2333007
Table S52. Contingency table between voivodship of main workplace and answers to the question "18. What sources of information do you prefer?".
Voivodship*sources of information crosstabulation
			$Q13wwa													Total
			Q13 information at conferences/trainings	Q13 visits of Medical Representatives	Q13 leaflets/printed brochures	Q13 video lectures with experts	Q13 e-mailings/newsletters	Q13 social media	Q13 SMSes	Q13 training with educational points	Q13 podcasts with experts	Q13 webinars	Q13 Internet	Q13 literature	Q13 others
Voivodship	Dolnośląskie Voivodship	Count	7	7	2	6	8	0	1	0	0	2	7	3	1	18
		% within voivodship	0.388889	0.388889	0.111111	0.333333	0.444444	0	0.0555556	0	0	0.111111	0.388889	0.166667	0.0555556
		% within $Q13ww	0.0503597	0.0542636	0.0338983	0.171429	0.117647	0	0.0454545	0	0	0.0740741	0.0897436	0.03	0.0322581
	Kujawsko-Pomorskie Voivodship	Count	5	5	1	1	0	0	1	2	0	1	4	7	0	10
		% within voivodship	0.5	0.5	0.1	0.1	0	0	0.1	0.2	0	0.1	0.4	0.7	0
		% within $Q13ww	0.0359712	0.0387597	0.0169492	0.0285714	0	0	0.0454545	0.133333	0	0.037037	0.0512821	0.07	0
	Lubelskie Voivodship	Count	5	8	2	0	9	0	2	2	3	1	1	5	2	18
		% within voivodship	0.277778	0.444444	0.111111	0	0.5	0	0.111111	0.111111	0.166667	0.0555556	0.0555556	0.277778	0.111111
		% within $Q13ww	0.0359712	0.0620155	0.0338983	0	0.132353	0	0.0909091	0.133333	0.3	0.037037	0.0128205	0.05	0.0645161
	Lubuskie Voivodship	Count	0	4	2	0	1	0	0	0	2	0	0	2	0	4
		% within voivodship	0	1	0.5	0	0.25	0	0	0	0.5	0	0	0.5	0
		% within $Q13ww	0	0.0310078	0.0338983	0	0.0147059	0	0	0	0.2	0	0	0.02	0
	Łódzkie Voivodship	Count	15	15	10	1	8	0	1	1	0	2	6	13	4	33
		% within voivodship	0.454545	0.454545	0.30303	0.030303	0.242424	0	0.030303	0.030303	0	0.0606061	0.181818	0.393939	0.121212
		% within $Q13ww	0.107914	0.116279	0.169492	0.0285714	0.117647	0	0.0454545	0.0666667	0	0.0740741	0.0769231	0.13	0.129032
	Małopolskie Voivodship	Count	20	13	7	4	7	0	4	1	1	4	16	13	4	40
		% within voivodship	0.5	0.325	0.175	0.1	0.175	0	0.1	0.025	0.025	0.1	0.4	0.325	0.1
		% within $Q13ww	0.143885	0.100775	0.118644	0.114286	0.102941	0	0.181818	0.0666667	0.1	0.148148	0.205128	0.13	0.129032
	Mazowieckie Voivodship	Count	21	24	9	10	8	0	5	4	0	3	14	17	4	44
		% within voivodship	0.477273	0.545455	0.204545	0.227273	0.181818	0	0.113636	0.0909091	0	0.0681818	0.318182	0.386364	0.0909091
		% within $Q13ww	0.151079	0.186047	0.152542	0.285714	0.117647	0	0.227273	0.266667	0	0.111111	0.179487	0.17	0.129032
	Opolskie Voivodship	Count	7	7	2	0	1	0	1	1	0	1	1	0	0	10
		% within voivodship	0.7	0.7	0.2	0	0.1	0	0.1	0.1	0	0.1	0.1	0	0
		% within $Q13ww	0.0503597	0.0542636	0.0338983	0	0.0147059	0	0.0454545	0.0666667	0	0.037037	0.0128205	0	0
	Podkarpackie Voivodship	Count	6	1	2	0	1	2	0	0	0	0	8	4	0	10
		% within voivodship	0.6	0.1	0.2	0	0.1	0.2	0	0	0	0	0.8	0.4	0
		% within $Q13ww	0.0431655	0.00775194	0.0338983	0	0.0147059	0.5	0	0	0	0	0.102564	0.04	0
	Podlaskie Voivodship	Count	10	11	8	4	7	0	1	0	0	3	3	7	4	28
		% within voivodship	0.357143	0.392857	0.285714	0.142857	0.25	0	0.0357143	0	0	0.107143	0.107143	0.25	0.142857
		% within $Q13ww	0.0719424	0.0852713	0.135593	0.114286	0.102941	0	0.0454545	0	0	0.111111	0.0384615	0.07	0.129032
	Pomorskie Voivodship	Count	7	7	2	0	6	0	2	0	0	0	8	5	5	18
		% within voivodship	0.388889	0.388889	0.111111	0	0.333333	0	0.111111	0	0	0	0.444444	0.277778	0.277778
		% within $Q13ww	0.0503597	0.0542636	0.0338983	0	0.0882353	0	0.0909091	0	0	0	0.102564	0.05	0.16129
	Śląskie Voivodship	Count	9	9	5	3	1	0	2	0	2	5	5	4	7	22
		% within voivodship	0.409091	0.409091	0.227273	0.136364	0.0454545	0	0.0909091	0	0.0909091	0.227273	0.227273	0.181818	0.318182
		% within $Q13ww	0.0647482	0.0697674	0.0847458	0.0857143	0.0147059	0	0.0909091	0	0.2	0.185185	0.0641026	0.04	0.225806
	Świętokrzyskie Voivodship	Count	11	6	1	6	3	2	0	1	2	3	1	10	0	18
		% within voivodship	0.611111	0.333333	0.0555556	0.333333	0.166667	0.111111	0	0.0555556	0.111111	0.166667	0.0555556	0.555556	0
		% within $Q13ww	0.0791367	0.0465116	0.0169492	0.171429	0.0441176	0.5	0	0.0666667	0.2	0.111111	0.0128205	0.1	0
	Warmińsko-Mazurskie Voivodship	Count	4	1	0	0	3	0	1	2	0	1	1	4	0	6
		% within voivodship	0.666667	0.166667	0	0	0.5	0	0.166667	0.333333	0	0.166667	0.166667	0.666667	0
		% within $Q13ww	0.028777	0.00775194	0	0	0.0441176	0	0.0454545	0.133333	0	0.037037	0.0128205	0.04	0
	Wielkopolskie Voivodship	Count	9	6	6	0	3	0	1	1	0	0	1	4	0	14
		% within voivodship	0.642857	0.428571	0.428571	0	0.214286	0	0.0714286	0.0714286	0	0	0.0714286	0.285714	0
		% within $Q13ww	0.0647482	0.0465116	0.101695	0	0.0441176	0	0.0454545	0.0666667	0	0	0.0128205	0.04	0
	Zachodniopomorskie Voivodship	Count	3	5	0	0	2	0	0	0	0	1	2	2	0	6
		% within voivodship	0.5	0.833333	0	0	0.333333	0	0	0	0	0.166667	0.333333	0.333333	0
		% within $Q13ww	0.0215827	0.0387597	0	0	0.0294118	0	0	0	0	0.037037	0.025641	0.02	0
Total		Count	139	129	59	35	68	4	22	15	10	27	78	100	31	299
X-squared = 285.34, df = 180, p-value = 9.326e-07, Cramer’s V = 0.1821084
Percentages and totals are based on respondents.
a. Dichotomy group divided at value 1.

## Sheet: Work experience
Table S53. Contingency table between work experience (after board certification) and answers to the question "6. Average number of patients admitted per week".
Work experience (after board certification) * average number of patients seen per week crosstabulation
			Q1						Total
			≤ 20 patients	21-50 patients	51-100 patients	101-150 patients	151-200 patients	≥ 201 patients
Work experience	≤ 10 years	Count	4	13	7	10	4	3	41
		% within work experience	0.097561	0.317073	0.170732	0.243902	0.097561	0.0731707	1
		% within Q1	0.142857	0.254902	0.0721649	0.153846	0.114286	0.125	0.136667
		% of total	0.0133333	0.0433333	0.0233333	0.0333333	0.0133333	0.01	0.136667
	11-20 years	Count	6	10	25	12	9	8	70
		% within work experience	0.0857143	0.142857	0.357143	0.171429	0.128571	0.114286	1
		% within Q1	0.214286	0.196078	0.257732	0.184615	0.257143	0.333333	0.233333
		% of total	0.02	0.0333333	0.0833333	0.04	0.03	0.0266667	0.233333
	21-30 years	Count	8	15	39	29	12	10	113
		% within work experience	0.0707965	0.132743	0.345133	0.256637	0.106195	0.0884956	1
		% within Q1	0.285714	0.294118	0.402062	0.446154	0.342857	0.416667	0.376667
		% of total	0.0266667	0.05	0.13	0.0966667	0.04	0.0333333	0.376667
	≥ 31 years	Count	9	13	25	14	10	3	74
		% within work experience	0.121622	0.175676	0.337838	0.189189	0.135135	0.0405405	1
		% within Q1	0.321429	0.254902	0.257732	0.215385	0.285714	0.125	0.246667
		% of total	0.03	0.0433333	0.0833333	0.0466667	0.0333333	0.01	0.246667
	undefined	Count	1	0	1	0	0	0	2
		% within work experience	0.5	0	0.5	0	0	0	1
		% within Q1	0.0357143	0	0.0103093	0	0	0	0.00666667
		% of total	0.00333333	0	0.00333333	0	0	0	0.00666667
Total		Count	28	51	97	65	35	24	300
		% within work experience	0.0933333	0.17	0.323333	0.216667	0.116667	0.08	1
		% within Q1	1	1	1	1	1	1	1
		% of total	0.0933333	0.17	0.323333	0.216667	0.116667	0.08	1
X-squared = 21.099, df = 20, p-value = 0.3913, Cramer’s V = 0.1325989
Table S54. Contingency table between work experience (after board certification) and answers to the question "7. Average number of patients admitted weekly with AR (allergic rhinitis)".
Work experience (after board certification) * average number of patients admitted weekly with AR crosstabulation
			Q2				Total
			≤ 20 patients	21-50 patients	51-100 patients	≥101 patients
Work experience	≤ 10 years	Count	16	12	10	3	41
		% within work experience	0.390244	0.292683	0.243902	0.0731707	1
		% within Q2	0.190476	0.118812	0.103093	0.166667	0.136667
		% of total	0.0533333	0.04	0.0333333	0.01	0.136667
	11-20 years	Count	16	27	19	8	70
		% within work experience	0.228571	0.385714	0.271429	0.114286	1
		% within Q2	0.190476	0.267327	0.195876	0.444444	0.233333
		% of total	0.0533333	0.09	0.0633333	0.0266667	0.233333
	21-30 years	Count	22	45	43	3	113
		% within work experience	0.19469	0.39823	0.380531	0.0265487	1
		% within Q2	0.261905	0.445545	0.443299	0.166667	0.376667
		% of total	0.0733333	0.15	0.143333	0.01	0.376667
	≥ 31 years	Count	29	16	25	4	74
		% within work experience	0.391892	0.216216	0.337838	0.0540541	1
		% within Q2	0.345238	0.158416	0.257732	0.222222	0.246667
		% of total	0.0966667	0.0533333	0.0833333	0.0133333	0.246667
	undefined	Count	1	1	0	0	2
		% within work experience	0.5	0.5	0	0	1
		% within Q2	0.0119048	0.00990099	0	0	0.00666667
		% of total	0.00333333	0.00333333	0	0	0.00666667
Total		Count	84	101	97	18	300
		% within work experience	0.28	0.336667	0.323333	0.06	1
		% within Q2	1	1	1	1	1
		% of total	0.28	0.336667	0.323333	0.06	1
X-squared = 23.437, df = 12, p-value = 0.02424, Cramer’s V = 0.1613725
Table S55. Contingency table between work experience (after board certification) and answers to the question "8. Considering all your adult (over 18 years of age) AR patients, what is your most common treatment for adult patients?".
Work experience (after board certification) * the most frequently used treatment in adult patients with AR (over 18 years of age) crosstabulation
			$Q3wwa											Total
			Q3 oral antihistamines	Q3 topical antihistamines	Q3 intranasal glucocorticoids	Q3 leukotriene receptor antagonists	Q3 cromons	Q3 medicines that decongestant blood vessels	Q3 systemic glucocorticoids	Q3 cholinergic receptor antagonists	Q3 combination of GCs and AH1	Q3 immunotherapy	Q3 I don't have such patients
Work experience	≤ 10 years	Count	35	15	37	0	0	0	2	2	1	2	1	41
		% within work experience	0.853659	0.365854	0.902439	0	0	0	0.0487805	0.0487805	0.0243902	0.0487805	0.0243902
		% within $Q3ww	0.142857	0.267857	0.146245	0	0	0	0.5	0.5	0.05	0.2	0.047619
	11-20 years	Count	57	14	59	0	0	2	0	1	5	6	6	70
		% within work experience	0.814286	0.2	0.842857	0	0	0.0285714	0	0.0142857	0.0714286	0.0857143	0.0857143
		% within $Q3ww	0.232653	0.25	0.233202	0	0	0.5	0	0.25	0.25	0.6	0.285714
	21-30 years	Count	90	21	93	6	2	2	0	1	11	2	8	113
		% within work experience	0.79646	0.185841	0.823009	0.0530973	0.0176991	0.0176991	0	0.00884956	0.0973451	0.0176991	0.0707965
		% within $Q3ww	0.367347	0.375	0.367589	0.6	1	0.5	0	0.25	0.55	0.2	0.380952
	≥ 31 years	Count	61	6	62	4	0	0	2	0	3	0	6	74
		% within work experience	0.824324	0.0810811	0.837838	0.0540541	0	0	0.027027	0	0.0405405	0	0.0810811
		% within $Q3ww	0.24898	0.107143	0.245059	0.4	0	0	0.5	0	0.15	0	0.285714
	undefined	Count	2	0	2	0	0	0	0	0	0	0	0	2
		% within work experience	1	0	1	0	0	0	0	0	0	0	0
		% within $Q3ww	0.00816327	0	0.00790514	0	0	0	0	0	0	0	0
Total		Count	245	56	253	10	2	4	4	4	20	10	21	300
X-squared = 48.99, df = 40, p-value = 0.1558, Cramer’s V = 0.1395402
Percentages and totals are based on respondents.
a. Dichotomy group divided at value 1.
Table S56. Contingency table between work experience (after board certification) and answers to the question "9. Considering all your AR patients aged 5 to 18, what treatment do you most often give them?".
Work experience (after board certification) * the most frequently used treatment in patients with AR aged 5 to 18 years crosstabulation
			$Q4wwa										Total
			Q4 oral antihistamines	Q4 topical antihistamines	Q4 intranasal glucocorticoids	Q4 leukotriene receptor antagonists	Q4 medicines that decongestant blood vessels	Q4 systemic glucocorticoids	Q4 cholinergic receptor antagonists	Q4 combination of GCs and AH1	Q4 immunotherapy	Q4 I don't have such patients
Work experience	≤ 10 years	Count	32	11	36	2	2	2	2	0	2	2	41
		% within work experience	0.780488	0.268293	0.878049	0.0487805	0.0487805	0.0487805	0.0487805	0	0.0487805	0.0487805
		% within $Q4ww	0.137339	0.189655	0.154506	0.117647	0.181818	1	1	0	0.117647	0.0645161
	11-20 years	Count	60	16	62	1	2	0	0	2	6	3	70
		% within work experience	0.857143	0.228571	0.885714	0.0142857	0.0285714	0	0	0.0285714	0.0857143	0.0428571
		% within $Q4ww	0.257511	0.275862	0.266094	0.0588235	0.181818	0	0	0.166667	0.352941	0.0967742
	21-30 years	Count	83	26	84	8	5	0	0	7	4	12	113
		% within work experience	0.734513	0.230088	0.743363	0.0707965	0.0442478	0	0	0.0619469	0.0353982	0.106195
		% within $Q4ww	0.356223	0.448276	0.360515	0.470588	0.454545	0	0	0.583333	0.235294	0.387097
	≥ 31 years	Count	57	5	50	6	2	0	0	3	5	13	74
		% within work experience	0.77027	0.0675676	0.675676	0.0810811	0.027027	0	0	0.0405405	0.0675676	0.175676
		% within $Q4ww	0.244635	0.0862069	0.214592	0.352941	0.181818	0	0	0.25	0.294118	0.419355
	undefined	Count	1	0	1	0	0	0	0	0	0	1	2
		% within work experience	0.5	0	0.5	0	0	0	0	0	0	0.5
		% within $Q4ww	0.00429185	0	0.00429185	0	0	0	0	0	0	0.0322581
Total		Count	233	58	233	17	11	2	2	12	17	31	300
X-squared = 56.325, df = 36, p-value = 0.01669, Cramer’s V = 0.1511925
Percentages and totals are based on respondents.
a. Dichotomy group divided at value 1.
Table S57. Contingency table between work experience (after board certification) and answers to the question "10. Considering all your youngest AR patients, children up to 5 years of age, what treatment do you most often give them?".
Work experience (after board certification) * the most frequently used treatment in patients with AR up to 5 years of age crosstabulation
			$Q5wwa								Total
			Q5 oral antihistamines	Q5 topical antihistamines	Q5 intranasal glucocorticoids	Q5 leukotriene receptor antagonists	Q5 cromons	Q5 medicines that decongestant blood vessels	Q5 combination of GCs and AH1	Q5 I don't have such patients
Work experience	≤ 10 years	Count	29	4	19	0	0	0	0	7	41
		% within work experience	0.707317	0.097561	0.463415	0	0	0	0	0.170732
		% within $Q5ww	0.153439	0.102564	0.145038	0	0	0	0	0.107692
	11-20 years	Count	51	12	35	1	2	2	2	10	70
		% within work experience	0.728571	0.171429	0.5	0.0142857	0.0285714	0.0285714	0.0285714	0.142857
		% within $Q5ww	0.269841	0.307692	0.267176	0.166667	0.2	0.166667	0.333333	0.153846
	21-30 years	Count	77	18	52	3	4	4	2	17	113
		% within work experience	0.681416	0.159292	0.460177	0.0265487	0.0353982	0.0353982	0.0176991	0.150442
		% within $Q5ww	0.407407	0.461538	0.396947	0.5	0.4	0.333333	0.333333	0.261538
	≥ 31 years	Count	31	5	25	2	3	6	2	30	74
		% within work experience	0.418919	0.0675676	0.337838	0.027027	0.0405405	0.0810811	0.027027	0.405405
		% within $Q5ww	0.164021	0.128205	0.19084	0.333333	0.3	0.5	0.333333	0.461538
	undefined	Count	1	0	0	0	1	0	0	1	2
		% within work experience	0.5	0	0	0	0.5	0	0	0.5
		% within $Q5ww	0.00529101	0	0	0	0.1	0	0	0.0153846
Total		Count	189	39	131	6	10	12	6	65	300
X-squared = 55.546, df = 28, p-value = 0.001461, Cramer’s V = 0.1741261
Percentages and totals are based on respondents.
a. Dichotomy group divided at value 1.
Table S58. Contingency table between work experience (after board certification) and answers to the question "11. Please indicate what factors you take into account when choosing a drug for AR.".
Work experience (after board certification) * factors influenced the choice of drug for AR crosstabulation
			$Q6wwa																			Total
			Q6 efficiency	Q6 drug status	Q6 the duration of the drug's presence on the market	Q6 several forms of the drug	Q6 drug dosage	Q6 own experience with the drug	Q6 patient's age	Q6 drug price	Q6 refund	Q6 occurrence of adverse events	Q6 sedative effect	Q6 interactions with other drugs	Q6 clinical trial results	Q6 safety	Q6 symptoms and their severity	Q6 drug tolerance	Q6 patient preferences	Q6 drug availability	Q6 other
Work experience	≤ 10 years	Count	20	1	0	8	0	2	14	17	8	5	2	3	1	8	14	2	5	4	9	41
		% within work experience	0.487805	0.0243902	0	0.195122	0	0.0487805	0.341463	0.414634	0.195122	0.121951	0.0487805	0.0731707	0.0243902	0.195122	0.341463	0.0487805	0.121951	0.097561	0.219512
		% within $Q6ww	0.136986	0.2	0	0.195122	0	0.1	0.14433	0.186813	0.4	0.119048	0.0689655	0.25	0.125	0.133333	0.245614	0.111111	0.3125	0.25	0.116883
	11-20 years	Count	28	1	0	13	3	7	25	22	3	10	9	5	2	16	15	7	4	1	17	70
		% within work experience	0.4	0.0142857	0	0.185714	0.0428571	0.1	0.357143	0.314286	0.0428571	0.142857	0.128571	0.0714286	0.0285714	0.228571	0.214286	0.1	0.0571429	0.0142857	0.242857
		% within $Q6ww	0.191781	0.2	0	0.317073	0.230769	0.35	0.257732	0.241758	0.15	0.238095	0.310345	0.416667	0.25	0.266667	0.263158	0.388889	0.25	0.0625	0.220779
	21-30 years	Count	62	3	1	9	5	7	38	34	5	14	12	4	1	18	19	6	4	8	30	113
		% within work experience	0.548673	0.0265487	0.00884956	0.079646	0.0442478	0.0619469	0.336283	0.300885	0.0442478	0.123894	0.106195	0.0353982	0.00884956	0.159292	0.168142	0.0530973	0.0353982	0.0707965	0.265487
		% within $Q6ww	0.424658	0.6	1	0.219512	0.384615	0.35	0.391753	0.373626	0.25	0.333333	0.413793	0.333333	0.125	0.3	0.333333	0.333333	0.25	0.5	0.38961
	≥ 31 years	Count	35	0	0	10	5	3	20	18	4	12	6	0	4	18	9	3	3	3	21	74
		% within work experience	0.472973	0	0	0.135135	0.0675676	0.0405405	0.27027	0.243243	0.0540541	0.162162	0.0810811	0	0.0540541	0.243243	0.121622	0.0405405	0.0405405	0.0405405	0.283784
		% within $Q6ww	0.239726	0	0	0.243902	0.384615	0.15	0.206186	0.197802	0.2	0.285714	0.206897	0	0.5	0.3	0.157895	0.166667	0.1875	0.1875	0.272727
	undefined	Count	1	0	0	1	0	1	0	0	0	1	0	0	0	0	0	0	0	0	0	2
		% within work experience	0.5	0	0	0.5	0	0.5	0	0	0	0.5	0	0	0	0	0	0	0	0	0
		% within $Q6ww	0.00684932	0	0	0.0243902	0	0.05	0	0	0	0.0238095	0	0	0	0	0	0	0	0	0
Total		Count	146	5	1	41	13	20	97	91	20	42	29	12	8	60	57	18	16	16	77	300
X-squared = 72.516, df = 72, p-value = 0.4608, Cramer’s V = 0.1535412
Percentages and totals are based on respondents.
a. Dichotomy group divided at value 1.
Table S59. Contingency table between work experience (after board certification) and answers to the question "13. Which route of drug administration is preferred by patients?".
Work experience (after board certification) * drug administration routes preferred by patients crosstabulation
			$Q8wwa					Total
			Q8 oral	Q8 intranasal	Q8 conjunctival	Q8 sublingual	Q8 other
Work experience	≤ 10 years	Count	37	7	0	0	0	41
		% within work experience	0.902439	0.170732	0	0	0
		% within $Q8ww	0.136029	0.109375	0	0	0
	11-20 years	Count	65	13	0	2	0	70
		% within work experience	0.928571	0.185714	0	0.0285714	0
		% within $Q8ww	0.238971	0.203125	0	0.5	0
	21-30 years	Count	102	29	2	2	3	113
		% within work experience	0.902655	0.256637	0.0176991	0.0176991	0.0265487
		% within $Q8ww	0.375	0.453125	1	0.5	0.5
	≥ 31 years	Count	66	15	0	0	3	74
		% within work experience	0.891892	0.202703	0	0	0.0405405
		% within $Q8ww	0.242647	0.234375	0	0	0.5
	undefined	Count	2	0	0	0	0	2
		% within work experience	1	0	0	0	0
		% within $Q8ww	0.00735294	0	0	0	0
Total		Count	272	64	2	4	6	300
X-squared = 11.894, df = 16, p-value = 0.7512, Cramer’s V = 0.09243769
Percentages and totals are based on respondents.
a. Dichotomy group divided at value 1.
Table S60. Contingency table between work experience (after board certification) and answers to the question "15. In your opinion, how much is a patient willing to pay for monthly AR therapy, depending on its form?".
Work experience (after board certification) *mild form - price crosstabulation
			Q10 mild - price							Total
			≤15 PLN	16-30 PLN	31-50 PLN	≥ 51 PLN	difficult to say	any price	other answers
Work experience	≤ 10 years	Count	3	10	21	3	1	1	2	41
		% within work experience	0.0731707	0.243902	0.512195	0.0731707	0.0243902	0.0243902	0.0487805	1
		% within Q10 mild - price	0.333333	0.126582	0.196262	0.12	0.0175439	0.0909091	0.166667	0.136667
	11-20 years	Count	3	26	25	4	9	1	2	70
		% within work experience	0.0428571	0.371429	0.357143	0.0571429	0.128571	0.0142857	0.0285714	1
		% within Q10 mild - price	0.333333	0.329114	0.233645	0.16	0.157895	0.0909091	0.166667	0.233333
	21-30 years	Count	3	28	42	9	24	2	5	113
		% within work experience	0.0265487	0.247788	0.371681	0.079646	0.212389	0.0176991	0.0442478	1
		% within Q10 mild - price	0.333333	0.35443	0.392523	0.36	0.421053	0.181818	0.416667	0.376667
	≥ 31 years	Count	0	15	18	9	23	7	2	74
		% within work experience	0	0.202703	0.243243	0.121622	0.310811	0.0945946	0.027027	1
		% within Q10 mild - price	0	0.189873	0.168224	0.36	0.403509	0.636364	0.166667	0.246667
	undefined	Count	0	0	1	0	0	0	1	2
		% within work experience	0	0	0.5	0	0	0	0.5	1
		% within Q10 mild - price	0	0	0.00934579	0	0	0	0.0833333	0.00666667
Total		Count	9	79	107	25	57	11	12	300
		% within work experience	0.03	0.263333	0.356667	0.0833333	0.19	0.0366667	0.04	1
		% within Q10 mild - price	1	1	1	1	1	1	1	1
X-squared = 51.837, df = 24, p-value = 0.0008217, Cramer’s V = 0.2078391
Table S61. Contingency table between work experience (after board certification) and answers to the question "15. In your opinion, how much is a patient willing to pay for monthly AR therapy, depending on its form?".
Work experience (after board certification) *moderate form - price crosstabulation
			Q10 moderate - price							Total
			≤30 PLN	31-50 PLN	51-100 PLN	≥ 101 PLN	difficult to say	any price	other answers
Work experience	≤ 10 years	Count	4	11	19	1	3	2	1	41
		% within work experience	0.097561	0.268293	0.463415	0.0243902	0.0731707	0.0487805	0.0243902	1
		% within Q10 moderate - price	0.166667	0.103774	0.24359	0.0909091	0.0491803	0.142857	0.166667	0.136667
	11-20 years	Count	9	25	22	1	9	2	2	70
		% within work experience	0.128571	0.357143	0.314286	0.0142857	0.128571	0.0285714	0.0285714	1
		% within Q10 moderate - price	0.375	0.235849	0.282051	0.0909091	0.147541	0.142857	0.333333	0.233333
	21-30 years	Count	9	48	24	4	26	2	0	113
		% within work experience	0.079646	0.424779	0.212389	0.0353982	0.230088	0.0176991	0	1
		% within Q10 moderate - price	0.375	0.45283	0.307692	0.363636	0.42623	0.142857	0	0.376667
	≥ 31 years	Count	2	22	12	5	23	8	2	74
		% within work experience	0.027027	0.297297	0.162162	0.0675676	0.310811	0.108108	0.027027	1
		% within Q10 moderate - price	0.0833333	0.207547	0.153846	0.454545	0.377049	0.571429	0.333333	0.246667
	undefined	Count	0	0	1	0	0	0	1	2
		% within work experience	0	0	0.5	0	0	0	0.5	1
		% within Q10 moderate - price	0	0	0.0128205	0	0	0	0.166667	0.00666667
Total		Count	24	106	78	11	61	14	6	300
		% within work experience	0.08	0.353333	0.26	0.0366667	0.203333	0.0466667	0.02	1
		% within Q10 moderate - price	1	1	1	1	1	1	1	1
X-squared = 68.153, df = 24, p-value = 4.149e-06, Cramer’s V = 0.238315
Table S62. Contingency table between work experience (after board certification) and answers to the question "15. In your opinion, how much is a patient willing to pay for monthly AR therapy, depending on its form?".
Work experience (after board certification) *severe form - price crosstabulation
			Q10 severe - price							Total
			≤50 PLN	51-100 PLN	101-200 PLN	≥201 PLN	difficult to say	any price	other answers
Work experience	≤ 10 years	Count	3	18	10	5	2	2	1	41
		% within work experience	0.0731707	0.439024	0.243902	0.121951	0.0487805	0.0487805	0.0243902	1
		% within Q10 severe - price	0.125	0.139535	0.178571	0.555556	0.0377358	0.0833333	0.2	0.136667
	11-20 years	Count	7	33	18	1	8	2	1	70
		% within work experience	0.1	0.471429	0.257143	0.0142857	0.114286	0.0285714	0.0142857	1
		% within Q10 severe - price	0.291667	0.255814	0.321429	0.111111	0.150943	0.0833333	0.2	0.233333
	21-30 years	Count	12	51	18	0	21	10	1	113
		% within work experience	0.106195	0.451327	0.159292	0	0.185841	0.0884956	0.00884956	1
		% within Q10 severe - price	0.5	0.395349	0.321429	0	0.396226	0.416667	0.2	0.376667
	≥ 31 years	Count	2	26	10	3	22	10	1	74
		% within work experience	0.027027	0.351351	0.135135	0.0405405	0.297297	0.135135	0.0135135	1
		% within Q10 severe - price	0.0833333	0.20155	0.178571	0.333333	0.415094	0.416667	0.2	0.246667
	undefined	Count	0	1	0	0	0	0	1	2
		% within work experience	0	0.5	0	0	0	0	0.5	1
		% within Q10 severe - price	0	0.00775194	0	0	0	0	0.2	0.00666667
Total		Count	24	129	56	9	53	24	5	300
		% within work experience	0.08	0.43	0.186667	0.03	0.176667	0.08	0.0166667	1
		% within Q10 severe - price	1	1	1	1	1	1	1	1
X-squared = 72.3, df = 24, p-value = 9.752e-07, Cramer’s V = 0.2454585
Table S63. Contingency table between work experience (after board certification) and answers to the question "16. Does the patient choose a cheaper drug for 1 month or a more expensive drug that will be enough for 2 months of therapy?".
Work experience (after board certification) * choice crosstabulation
			Q11			Total
			less for month	difficult to say	more for two months
Work experience	≤ 10 years	Count	18	14	9	41
		% within work experience	0.439024	0.341463	0.219512	1
		% within Q11	0.18	0.222222	0.0661765	0.137124
	11-20 years	Count	21	10	39	70
		% within work experience	0.3	0.142857	0.557143	1
		% within Q11	0.21	0.15873	0.286765	0.234114
	21-30 years	Count	39	21	52	112
		% within work experience	0.348214	0.1875	0.464286	1
		% within Q11	0.39	0.333333	0.382353	0.374582
	≥ 31 years	Count	21	18	35	74
		% within work experience	0.283784	0.243243	0.472973	1
		% within Q11	0.21	0.285714	0.257353	0.247492
	undefined	Count	1	0	1	2
		% within work experience	0.5	0	0.5	1
		% within Q11	0.01	0	0.00735294	0.00668896
Total		Count	100	63	136	299
		% within work experience	0.334448	0.210702	0.454849	1
		% within Q11	1	1	1	1
X-squared = 15.007, df = 8, p-value = 0.05901, Cramer’s V = 0.1584156
Table S64. Contingency table between work experience (after board certification) and answers to the question "17. In your opinion, how much is a patient willing to spend per month on all medications used (for all his/her ailments)?"
Work experience (after board certification) * expenses crosstabulation
			Q12								Total
			≤ 100 PLN	101-150 PLN	151-200 PLN	201-300 PLN	≥301 PLN	difficult to say	any price	other answers
Work experience	≤ 10 years	Count	3	8	11	6	5	6	1	1	41
		% within work experience	0.0731707	0.195122	0.268293	0.146341	0.121951	0.146341	0.0243902	0.0243902	1
		% within Q12	0.0697674	0.135593	0.255814	0.171429	0.185185	0.0740741	0.142857	0.2	0.136667
	11-20 years	Count	17	17	7	3	9	16	1	0	70
		% within work experience	0.242857	0.242857	0.1	0.0428571	0.128571	0.228571	0.0142857	0	1
		% within Q12	0.395349	0.288136	0.162791	0.0857143	0.333333	0.197531	0.142857	0	0.233333
	21-30 years	Count	17	22	9	19	9	32	3	2	113
		% within work experience	0.150442	0.19469	0.079646	0.168142	0.079646	0.283186	0.0265487	0.0176991	1
		% within Q12	0.395349	0.372881	0.209302	0.542857	0.333333	0.395062	0.428571	0.4	0.376667
	≥ 31 years	Count	6	12	16	7	4	26	2	1	74
		% within work experience	0.0810811	0.162162	0.216216	0.0945946	0.0540541	0.351351	0.027027	0.0135135	1
		% within Q12	0.139535	0.20339	0.372093	0.2	0.148148	0.320988	0.285714	0.2	0.246667
	undefined	Count	0	0	0	0	0	1	0	1	2
		% within work experience	0	0	0	0	0	0.5	0	0.5	1
		% within Q12	0	0	0	0	0	0.0123457	0	0.2	0.00666667
Total		Count	43	59	43	35	27	81	7	5	300
		% within work experience	0.143333	0.196667	0.143333	0.116667	0.09	0.27	0.0233333	0.0166667	1
		% within Q12	1	1	1	1	1	1	1	1	1
X-squared = 66.304, df = 28, p-value = 6.01e-05, Cramer’s V = 0.23506
Table S65. Contingency table between work experience (after board certification) and answers to the question "18. What sources of information do you prefer?".
Work experience (after board certification)*sources of information crosstabulation
			$Q13wwa													Total
			Q13 information at conferences/trainings	Q13 visits of Medical Representatives	Q13 leaflets/printed brochures	Q13 video lectures with experts	Q13 e-mailings/newsletters	Q13 social media	Q13 SMSes	Q13 training with educational points	Q13 podcasts with experts	Q13 webinars	Q13 Internet	Q13 literature	Q13 others
Work experience	≤ 10 years	Count	16	5	11	6	11	2	6	1	1	5	9	18	10	41
		% within work experience	0.390244	0.121951	0.268293	0.146341	0.268293	0.0487805	0.146341	0.0243902	0.0243902	0.121951	0.219512	0.439024	0.243902
		% within $Q13ww	0.115108	0.0387597	0.186441	0.171429	0.161765	0.5	0.272727	0.0666667	0.1	0.185185	0.115385	0.18	0.322581
	11-20 years	Count	29	29	12	8	11	2	0	2	3	7	31	25	6	69
		% within work experience	0.42029	0.42029	0.173913	0.115942	0.15942	0.0289855	0	0.0289855	0.0434783	0.101449	0.449275	0.362319	0.0869565
		% within $Q13ww	0.208633	0.224806	0.20339	0.228571	0.161765	0.5	0	0.133333	0.3	0.259259	0.397436	0.25	0.193548
	21-30 years	Count	49	70	18	14	22	0	10	12	3	9	27	36	8	113
		% within work experience	0.433628	0.619469	0.159292	0.123894	0.19469	0	0.0884956	0.106195	0.0265487	0.079646	0.238938	0.318584	0.0707965
		% within $Q13ww	0.352518	0.542636	0.305085	0.4	0.323529	0	0.454545	0.8	0.3	0.333333	0.346154	0.36	0.258065
	≥ 31 years	Count	43	25	18	7	23	0	6	0	3	6	10	20	7	74
		% within work experience	0.581081	0.337838	0.243243	0.0945946	0.310811	0	0.0810811	0	0.0405405	0.0810811	0.135135	0.27027	0.0945946
		% within $Q13ww	0.309353	0.193798	0.305085	0.2	0.338235	0	0.272727	0	0.3	0.222222	0.128205	0.2	0.225806
	undefined	Count	2	0	0	0	1	0	0	0	0	0	1	1	0	2
		% within work experience	1	0	0	0	0.5	0	0	0	0	0	0.5	0.5	0
		% within $Q13ww	0.0143885	0	0	0	0.0147059	0	0	0	0	0	0.0128205	0.01	0
Total		Count	139	129	59	35	68	4	22	15	10	27	78	100	31	299
X-squared = 89.892, df = 48, p-value = 0.0002363, Cramer’s V = 0.1770397
Percentages and totals are based on respondents.
a. Dichotomy group divided at value 1.
